# Supplementary material for: 7,11,18,21-Tetra­oxatrispiro­[5.2.2.5.2.2]heneicosa­ne
Source: Acta Crystallogr Sect E Struct Rep Online. 2009 Oct 10;65(Pt 11):o2712. doi: 10.1107/S1600536809040884 (PMC2971193; doi:10.1107/S1600536809040884)
Supplement: Supplementary file 1 [file e-65-o2712-sup1.cif]

##############################################################################
###                                                                        ###
###        Electronic paper (Acta Crystallographica Section E)             ###
###                                                                        ###
##############################################################################
#                                                                            #
# This CIF contains the data in a paper accepted for publication in Acta     #
# Crystallographica Section E. It conforms to the requirements of Notes      #
# for Authors for Section E, and has been peer reviewed under the auspices   #
# of the IUCr Commission on Journals.                                        #
#                                                                            #
# Full details of the Crystallographic Information File format               #
# are given in the paper "The Crystallographic Information File (CIF):       #
# a New Standard Archive File for Crystallography" by S. R. Hall, F. H.      #
# Allen and I. D. Brown [Acta Cryst. (1991), A47, 655-685].                  #
#                                                                            #
# The current version of the core CIF dictionary is obtainable from          #
# ftp://ftp.iucr.org/pub/cif_core.dic. The current version number is 2.4.    #
#                                                                            #
# Software is freely available for graphical display of the structure(s) in  #
# this CIF.  For information consult the CIF home page http://www.iucr.org/  #
# cif/home.html                                                              #
#                                                                            #
# This file may be used for bona fide research purposes within the           #
# scientific community so long as proper attribution is given to the journal # 
# article from which it was obtained.                                        #
#                                                                            #
##############################################################################
                                             
data_global
_audit_creation_method     SHELXL-97
_journal_date_recd_electronic     2009-10-06
_journal_date_accepted     2009-10-07
_journal_name_full     'Acta Crystallographica, Section E'
_journal_year     2009
_journal_volume     65
_journal_issue     11
_journal_page_first     o2712
_journal_page_last     o2712
_journal_paper_category     QO
_journal_coeditor_code     TK2552
_publ_contact_author
;
     Dr. Seik Weng Ng
     Department of Chemistry
     University of Malaya
     50603 Kuala Lumpur
     Malaysia
;
_publ_contact_author_email     seikweng@um.edu.my
_publ_contact_author_fax     '03 7967 4193'
_publ_contact_author_phone     '03 7967 6778'
_publ_section_title
;
7,11,18,21-Tetraoxatrispiro[5.2.2.5.2.2]heneicosane
;
loop_
    _publ_author_name
    _publ_author_address
    'Shi, Jiang-Hua '
;
     College of Chemistry
     Xiangtan University
     Xiangtan 411105
     People's Republic of China
;
    ' Yuan, Xian-You '
;
     Department of Biology and Chemistry
     Hunan University of Science and Engineering
     Yongzhou
     Hunan 425100
     People's Republic of China
;
    'Zhang, Min'
;
     Department of Biology and Chemistry
     Hunan University of Science and Engineering
     Yongzhou
     Hunan 425100
     People's Republic of China
;
    'Ng, Seik Weng'
;
     Department of Chemistry
     University of Malaya
     50603 Kuala Lumpur
     Malaysia
;
_publ_section_synopsis     .
data_I
_audit_creation_method     SHELXL-97
_chemical_name_systematic
;
7,11,18,21-Tetraoxatrispiro[5.2.2.5.2.2]heneicosane
;
_chemical_name_common     ?
_chemical_formula_moiety     'C17 H28 O4'
_chemical_formula_sum     'C17 H28 O4'
_chemical_formula_iupac     'C17 H28 O4'
_chemical_formula_weight     296.39
_chemical_melting_point     ?
_symmetry_cell_setting     Monoclinic
_symmetry_space_group_name_H-M     'P 21'
_symmetry_space_group_name_Hall     'P 2yb'
loop_
    _symmetry_equiv_pos_as_xyz
    'x, y, z'
    '-x, y+1/2, -z'
_cell_length_a     11.1256(5)
_cell_length_b     13.9106(7)
_cell_length_c     11.6500(6)
_cell_angle_alpha     90
_cell_angle_beta     118.0020(10)
_cell_angle_gamma     90
_cell_volume     1591.92(14)
_cell_formula_units_Z     4
_cell_measurement_reflns_used     6307
_cell_measurement_theta_min     2.1
_cell_measurement_theta_max     27.1
_cell_measurement_temperature     293(2)
_exptl_crystal_description     Block
_exptl_crystal_colour     Colorless
_exptl_crystal_size_max     0.48
_exptl_crystal_size_mid     0.42
_exptl_crystal_size_min     0.26
_exptl_crystal_density_diffrn     1.237
_exptl_crystal_density_meas     ?
_exptl_crystal_density_method     'not measured'
_exptl_crystal_F_000     648
_exptl_absorpt_coefficient_mu     0.086
_exptl_absorpt_correction_type     None
_exptl_absorpt_process_details     ?
_exptl_absorpt_correction_T_min     ?
_exptl_absorpt_correction_T_max     ?
_diffrn_ambient_temperature     293(2)
_diffrn_radiation_type     MoK\a
_diffrn_radiation_wavelength     0.71073
_diffrn_radiation_source     'fine-focus sealed tube'
_diffrn_radiation_monochromator     graphite
_diffrn_measurement_device_type     'Bruker SMART'
_diffrn_measurement_method     '\f and \w'
_diffrn_detector_area_resol_mean     ?
_diffrn_reflns_number     11846
_diffrn_reflns_av_R_equivalents     0.031
_diffrn_reflns_av_sigmaI/netI     0.028
_diffrn_reflns_theta_min     2.1
_diffrn_reflns_theta_max     27.1
_diffrn_reflns_theta_full     27.1
_diffrn_measured_fraction_theta_max     0.993
_diffrn_measured_fraction_theta_full     0.993
_diffrn_reflns_limit_h_min     -14
_diffrn_reflns_limit_h_max     14
_diffrn_reflns_limit_k_min     -17
_diffrn_reflns_limit_k_max     17
_diffrn_reflns_limit_l_min     -13
_diffrn_reflns_limit_l_max     14
_diffrn_standards_number     0
_diffrn_standards_interval_count     0
_diffrn_standards_interval_time     0
_diffrn_standards_decay_%     0
_reflns_number_total     3620
_reflns_number_gt     3268
_reflns_threshold_expression     I>2\s(I)
_refine_ls_structure_factor_coef     Fsqd
_refine_ls_matrix_type     full
_refine_ls_R_factor_all     0.044
_refine_ls_R_factor_gt     0.039
_refine_ls_wR_factor_gt     0.104
_refine_ls_wR_factor_ref     0.110
_refine_ls_goodness_of_fit_ref     1.01
_refine_ls_restrained_S_all     1.01
_refine_ls_number_reflns     3620
_refine_ls_number_parameters     380
_refine_ls_number_restraints     1
_refine_ls_hydrogen_treatment     constr
_refine_ls_weighting_scheme     calc
_refine_ls_weighting_details
         'calc w=1/[\s^2^(Fo^2^)+(0.0742P)^2^+0.1289P] where P=(Fo^2^+2Fc^2^)/3'
_atom_sites_solution_hydrogens     geom
_atom_sites_solution_primary     direct
_atom_sites_solution_secondary     difmap
_refine_ls_shift/su_max     0.001
_refine_ls_shift/su_mean     0.001
_refine_diff_density_max     0.23
_refine_diff_density_min     -0.22
_refine_ls_extinction_method     'SHELXL97 (Sheldrick, 2008)'
_refine_ls_extinction_coef     0.118(7)
_refine_ls_extinction_expression
                                  'Fc^*^=kFc[1+0.001xFc^2^\l^3^/sin(2\q)]^-1/4^'
_refine_ls_abs_structure_details     nd
_refine_ls_abs_structure_Flack     ?
loop_
    _atom_type_symbol
    _atom_type_description
    _atom_type_scat_dispersion_real
    _atom_type_scat_dispersion_imag
    _atom_type_scat_source
    'C' 'C' 0.0033 0.0000
                         'International Tables Vol C Tables 4.2.6.8 and 6.1.1.4'
    'H' 'H' 0.0000 0.0000
                         'International Tables Vol C Tables 4.2.6.8 and 6.1.1.4'
    'O' 'O' 0.0106 0.0000
                         'International Tables Vol C Tables 4.2.6.8 and 6.1.1.4'
_computing_data_collection     'SMART (Bruker, 1997)'
_computing_cell_refinement     'SAINT (Bruker, 2003)'
_computing_data_reduction     'SAINT (Bruker, 2003)'
_computing_structure_solution     'SHELXS97 (Sheldrick, 2008)'
_computing_structure_refinement     'SHELXL97 (Sheldrick, 2008)'
_computing_molecular_graphics     'X-SEED (Barbour, 2001)'
_computing_publication_material     'publCIF (Westrip, 2009)'
loop_
    _atom_site_type_symbol
    _atom_site_label
    _atom_site_fract_x
    _atom_site_fract_y
    _atom_site_fract_z
    _atom_site_U_iso_or_equiv
    _atom_site_adp_type
    _atom_site_calc_flag
    _atom_site_refinement_flags
    _atom_site_occupancy
    _atom_site_disorder_assembly
    _atom_site_disorder_group
    O O1 0.23696(16) 0.49997(11) 0.73537(14) 0.0470(4) Uani d . 1 . .
    O O2 0.42168(15) 0.47553(13) 0.93942(16) 0.0553(4) Uani d . 1 . .
    O O3 0.25850(16) 0.23362(13) 0.67497(16) 0.0512(4) Uani d . 1 . .
    O O4 0.10089(15) 0.21168(13) 0.75154(18) 0.0570(4) Uani d . 1 . .
    O O5 0.69505(15) 0.27388(10) 0.85086(14) 0.0425(3) Uani d . 1 . .
    O O6 0.83677(14) 0.33303(11) 0.76920(15) 0.0422(3) Uani d . 1 . .
    O O7 0.75739(13) 0.02803(10) 0.76038(13) 0.0395(3) Uani d . 1 . .
    O O8 0.56565(13) 0.04986(11) 0.55912(14) 0.0450(4) Uani d . 1 . .
    C C1 0.3257(2) 0.54471(16) 0.8557(2) 0.0442(5) Uani d . 1 . .
    C C2 0.4058(2) 0.61848(19) 0.8249(3) 0.0575(6) Uani d . 1 . .
    H H2A 0.4468 0.5878 0.7769 0.069 Uiso calc R 1 . .
    H H2B 0.4787 0.6430 0.9055 0.069 Uiso calc R 1 . .
    C C3 0.3178(3) 0.7017(2) 0.7456(3) 0.0658(7) Uani d . 1 . .
    H H3A 0.2521 0.6786 0.6605 0.079 Uiso calc R 1 . .
    H H3B 0.3747 0.7493 0.7336 0.079 Uiso calc R 1 . .
    C C4 0.2428(3) 0.7485(2) 0.8119(3) 0.0658(7) Uani d . 1 . .
    H H4A 0.3079 0.7780 0.8928 0.079 Uiso calc R 1 . .
    H H4B 0.1828 0.7985 0.7563 0.079 Uiso calc R 1 . .
    C C5 0.1607(3) 0.6742(2) 0.8389(3) 0.0612(6) Uani d . 1 . .
    H H5A 0.0903 0.6491 0.7572 0.073 Uiso calc R 1 . .
    H H5B 0.1164 0.7043 0.8843 0.073 Uiso calc R 1 . .
    C C6 0.2487(2) 0.59221(18) 0.9201(2) 0.0516(5) Uani d . 1 . .
    H H6A 0.1919 0.5447 0.9323 0.062 Uiso calc R 1 . .
    H H6B 0.3135 0.6163 1.0050 0.062 Uiso calc R 1 . .
    C C7 0.1655(2) 0.41903(17) 0.7462(2) 0.0486(5) Uani d . 1 . .
    H H7A 0.1130 0.3904 0.6610 0.058 Uiso calc R 1 . .
    H H7B 0.1024 0.4399 0.7769 0.058 Uiso calc R 1 . .
    C C8 0.2615(2) 0.34349(16) 0.8395(2) 0.0430(5) Uani d . 1 . .
    C C9 0.3594(3) 0.39432(18) 0.9644(2) 0.0560(6) Uani d . 1 . .
    H H9A 0.3104 0.4151 1.0102 0.067 Uiso calc R 1 . .
    H H9B 0.4295 0.3495 1.0199 0.067 Uiso calc R 1 . .
    C C10 0.3419(2) 0.29263(18) 0.7810(2) 0.0487(5) Uani d . 1 . .
    H H10A 0.3856 0.3404 0.7524 0.058 Uiso calc R 1 . .
    H H10B 0.4126 0.2537 0.8475 0.058 Uiso calc R 1 . .
    C C11 0.1797(3) 0.26731(19) 0.8654(2) 0.0555(6) Uani d . 1 . .
    H H11A 0.2410 0.2254 0.9347 0.067 Uiso calc R 1 . .
    H H11B 0.1197 0.2980 0.8935 0.067 Uiso calc R 1 . .
    C C12 0.1781(2) 0.16498(17) 0.7002(2) 0.0464(5) Uani d . 1 . .
    C C13 0.0764(2) 0.1282(2) 0.5673(3) 0.0613(6) Uani d . 1 . .
    H H13A 0.0317 0.1825 0.5110 0.074 Uiso calc R 1 . .
    H H13B 0.0073 0.0907 0.5754 0.074 Uiso calc R 1 . .
    C C14 0.1431(3) 0.0666(2) 0.5054(3) 0.0661(7) Uani d . 1 . .
    H H14A 0.0735 0.0419 0.4231 0.079 Uiso calc R 1 . .
    H H14B 0.2044 0.1062 0.4879 0.079 Uiso calc R 1 . .
    C C15 0.2212(3) -0.0162(2) 0.5910(3) 0.0666(7) Uani d . 1 . .
    H H15A 0.2670 -0.0512 0.5507 0.080 Uiso calc R 1 . .
    H H15B 0.1587 -0.0599 0.6008 0.080 Uiso calc R 1 . .
    C C16 0.3257(3) 0.0201(2) 0.7239(3) 0.0648(7) Uani d . 1 . .
    H H16A 0.3704 -0.0344 0.7797 0.078 Uiso calc R 1 . .
    H H16B 0.3945 0.0572 0.7147 0.078 Uiso calc R 1 . .
    C C17 0.2613(3) 0.0820(2) 0.7872(2) 0.0567(6) Uani d . 1 . .
    H H17A 0.3323 0.1078 0.8679 0.068 Uiso calc R 1 . .
    H H17B 0.2026 0.0423 0.8081 0.068 Uiso calc R 1 . .
    C C18 0.75704(19) 0.35744(14) 0.83150(18) 0.0361(4) Uani d . 1 . .
    C C19 0.8575(3) 0.39214(17) 0.9659(2) 0.0539(6) Uani d . 1 . .
    H H19A 0.9274 0.3437 1.0079 0.065 Uiso calc R 1 . .
    H H19B 0.8106 0.4004 1.0175 0.065 Uiso calc R 1 . .
    C C20 0.9240(3) 0.4863(2) 0.9620(2) 0.0642(7) Uani d . 1 . .
    H H20A 0.9829 0.5078 1.0501 0.077 Uiso calc R 1 . .
    H H20B 0.9799 0.4763 0.9194 0.077 Uiso calc R 1 . .
    C C21 0.8190(3) 0.56338(17) 0.8899(3) 0.0608(6) Uani d . 1 . .
    H H21A 0.8645 0.6214 0.8846 0.073 Uiso calc R 1 . .
    H H21B 0.7693 0.5784 0.9374 0.073 Uiso calc R 1 . .
    C C22 0.7201(3) 0.52960(17) 0.7538(2) 0.0544(6) Uani d . 1 . .
    H H22A 0.7686 0.5208 0.7038 0.065 Uiso calc R 1 . .
    H H22B 0.6509 0.5784 0.7109 0.065 Uiso calc R 1 . .
    C C23 0.6521(2) 0.43532(15) 0.7575(2) 0.0447(5) Uani d . 1 . .
    H H23A 0.5940 0.4137 0.6693 0.054 Uiso calc R 1 . .
    H H23B 0.5953 0.4459 0.7989 0.054 Uiso calc R 1 . .
    C C24 0.61688(19) 0.21936(15) 0.7364(2) 0.0396(4) Uani d . 1 . .
    H H24A 0.5395 0.2571 0.6765 0.047 Uiso calc R 1 . .
    H H24B 0.5825 0.1621 0.7587 0.047 Uiso calc R 1 . .
    C C25 0.70167(19) 0.19016(14) 0.67041(18) 0.0351(4) Uani d . 1 . .
    C C26 0.7655(2) 0.28130(15) 0.6507(2) 0.0425(4) Uani d . 1 . .
    H H26A 0.8280 0.2645 0.6175 0.051 Uiso calc R 1 . .
    H H26B 0.6948 0.3218 0.5868 0.051 Uiso calc R 1 . .
    C C27 0.81339(19) 0.11917(14) 0.7551(2) 0.0413(4) Uani d . 1 . .
    H H27A 0.8764 0.1111 0.7200 0.050 Uiso calc R 1 . .
    H H27B 0.8637 0.1449 0.8424 0.050 Uiso calc R 1 . .
    C C28 0.6117(2) 0.14090(16) 0.54104(19) 0.0461(5) Uani d . 1 . .
    H H28A 0.5337 0.1814 0.4897 0.055 Uiso calc R 1 . .
    H H28B 0.6626 0.1328 0.4932 0.055 Uiso calc R 1 . .
    C C29 0.67397(18) -0.01425(14) 0.63682(18) 0.0366(4) Uani d . 1 . .
    C C30 0.6074(2) -0.10035(16) 0.6639(2) 0.0470(5) Uani d . 1 . .
    H H30A 0.5378 -0.1260 0.5822 0.056 Uiso calc R 1 . .
    H H30B 0.5634 -0.0798 0.7146 0.056 Uiso calc R 1 . .
    C C31 0.7096(3) -0.17909(17) 0.7372(3) 0.0558(6) Uani d . 1 . .
    H H31A 0.7735 -0.1559 0.8230 0.067 Uiso calc R 1 . .
    H H31B 0.6622 -0.2341 0.7480 0.067 Uiso calc R 1 . .
    C C32 0.7866(3) -0.20990(19) 0.6659(3) 0.0644(7) Uani d . 1 . .
    H H32A 0.7241 -0.2391 0.5836 0.077 Uiso calc R 1 . .
    H H32B 0.8543 -0.2576 0.7170 0.077 Uiso calc R 1 . .
    C C33 0.8567(2) -0.1242(2) 0.6411(3) 0.0594(6) Uani d . 1 . .
    H H33A 0.9014 -0.1450 0.5912 0.071 Uiso calc R 1 . .
    H H33B 0.9257 -0.0991 0.7235 0.071 Uiso calc R 1 . .
    C C34 0.7545(2) -0.04497(18) 0.5671(2) 0.0503(5) Uani d . 1 . .
    H H34A 0.6920 -0.0678 0.4807 0.060 Uiso calc R 1 . .
    H H34B 0.8027 0.0102 0.5579 0.060 Uiso calc R 1 . .
loop_
    _atom_site_aniso_label
    _atom_site_aniso_U_11
    _atom_site_aniso_U_22
    _atom_site_aniso_U_33
    _atom_site_aniso_U_12
    _atom_site_aniso_U_13
    _atom_site_aniso_U_23
    O1 0.0574(8) 0.0422(8) 0.0368(7) 0.0038(7) 0.0184(6) -0.0055(6)
    O2 0.0457(8) 0.0503(9) 0.0531(9) 0.0017(7) 0.0093(7) -0.0022(7)
    O3 0.0559(8) 0.0485(9) 0.0580(9) -0.0039(7) 0.0342(7) -0.0076(7)
    O4 0.0471(8) 0.0576(10) 0.0765(11) -0.0064(8) 0.0374(8) -0.0121(9)
    O5 0.0531(7) 0.0372(7) 0.0417(7) -0.0100(6) 0.0259(6) -0.0030(6)
    O6 0.0378(7) 0.0359(7) 0.0567(9) -0.0033(5) 0.0252(6) -0.0010(6)
    O7 0.0428(7) 0.0305(7) 0.0361(7) 0.0007(5) 0.0109(6) -0.0003(5)
    O8 0.0398(7) 0.0402(8) 0.0405(8) 0.0027(6) 0.0068(6) -0.0029(6)
    C1 0.0425(10) 0.0443(11) 0.0419(11) 0.0033(9) 0.0167(8) -0.0069(9)
    C2 0.0565(13) 0.0526(14) 0.0706(16) 0.0012(11) 0.0358(12) -0.0052(12)
    C3 0.0844(17) 0.0558(15) 0.0697(16) 0.0028(14) 0.0466(15) 0.0019(13)
    C4 0.0810(17) 0.0470(13) 0.0732(17) 0.0114(12) 0.0393(14) -0.0044(12)
    C5 0.0609(14) 0.0569(14) 0.0657(15) 0.0082(11) 0.0297(12) -0.0168(12)
    C6 0.0628(13) 0.0508(13) 0.0480(12) -0.0052(11) 0.0317(11) -0.0145(10)
    C7 0.0448(10) 0.0462(11) 0.0457(11) 0.0041(9) 0.0138(9) -0.0080(9)
    C8 0.0419(10) 0.0433(11) 0.0440(11) 0.0022(8) 0.0204(9) -0.0023(9)
    C9 0.0634(13) 0.0496(13) 0.0433(12) 0.0041(11) 0.0153(10) 0.0026(10)
    C10 0.0414(10) 0.0476(11) 0.0613(13) 0.0006(9) 0.0277(10) -0.0051(10)
    C11 0.0643(14) 0.0541(14) 0.0638(14) -0.0017(11) 0.0432(12) -0.0046(11)
    C12 0.0419(10) 0.0477(12) 0.0524(12) -0.0039(9) 0.0245(9) -0.0042(10)
    C13 0.0524(13) 0.0555(14) 0.0600(14) -0.0031(11) 0.0131(11) -0.0059(11)
    C14 0.0867(18) 0.0547(15) 0.0515(14) -0.0116(13) 0.0282(13) -0.0115(12)
    C15 0.0853(17) 0.0449(13) 0.0734(17) -0.0066(13) 0.0405(15) -0.0127(12)
    C16 0.0620(14) 0.0519(14) 0.0736(17) 0.0106(12) 0.0262(13) -0.0016(12)
    C17 0.0630(14) 0.0546(13) 0.0470(12) 0.0037(11) 0.0213(11) 0.0035(11)
    C18 0.0372(9) 0.0320(9) 0.0378(9) -0.0028(7) 0.0165(7) 0.0003(7)
    C19 0.0617(13) 0.0437(12) 0.0401(11) -0.0114(10) 0.0105(10) 0.0020(9)
    C20 0.0660(14) 0.0536(14) 0.0496(13) -0.0235(12) 0.0078(11) -0.0037(11)
    C21 0.0843(17) 0.0354(11) 0.0634(15) -0.0142(11) 0.0351(13) -0.0067(10)
    C22 0.0659(13) 0.0351(11) 0.0575(14) 0.0025(10) 0.0251(11) 0.0080(10)
    C23 0.0407(10) 0.0385(10) 0.0508(11) 0.0033(8) 0.0181(9) -0.0012(9)
    C24 0.0359(8) 0.0354(9) 0.0475(10) -0.0046(8) 0.0196(8) -0.0041(8)
    C25 0.0363(8) 0.0320(9) 0.0337(9) 0.0022(7) 0.0136(7) 0.0021(7)
    C26 0.0497(10) 0.0369(10) 0.0476(11) 0.0022(9) 0.0285(9) 0.0042(9)
    C27 0.0345(9) 0.0329(9) 0.0453(11) -0.0001(7) 0.0096(8) -0.0014(8)
    C28 0.0529(11) 0.0410(11) 0.0342(10) 0.0057(9) 0.0119(9) 0.0028(8)
    C29 0.0362(8) 0.0347(9) 0.0338(9) 0.0012(7) 0.0121(7) -0.0029(8)
    C30 0.0464(10) 0.0383(11) 0.0557(12) -0.0057(9) 0.0236(9) -0.0058(9)
    C31 0.0662(14) 0.0373(11) 0.0626(15) 0.0018(10) 0.0291(12) 0.0051(10)
    C32 0.0745(16) 0.0414(12) 0.0745(17) 0.0155(12) 0.0326(13) -0.0014(12)
    C33 0.0556(12) 0.0603(15) 0.0696(15) 0.0125(11) 0.0354(11) -0.0042(12)
    C34 0.0559(12) 0.0496(13) 0.0518(12) 0.0006(10) 0.0307(10) -0.0039(10)
loop_
    _geom_bond_atom_site_label_1
    _geom_bond_atom_site_label_2
    _geom_bond_site_symmetry_2
    _geom_bond_distance
    _geom_bond_publ_flag
    O1 C7 . 1.417(3) ?
    O1 C1 . 1.424(2) ?
    O2 C9 . 1.424(3) ?
    O2 C1 . 1.428(3) ?
    O3 C10 . 1.409(3) ?
    O3 C12 . 1.430(3) ?
    O4 C12 . 1.414(3) ?
    O4 C11 . 1.426(3) ?
    O5 C24 . 1.421(2) ?
    O5 C18 . 1.423(2) ?
    O6 C26 . 1.423(3) ?
    O6 C18 . 1.426(2) ?
    O7 C29 . 1.423(2) ?
    O7 C27 . 1.427(2) ?
    O8 C28 . 1.418(3) ?
    O8 C29 . 1.429(2) ?
    C1 C2 . 1.509(3) ?
    C1 C6 . 1.529(3) ?
    C2 C3 . 1.518(4) ?
    C2 H2A . 0.9700 ?
    C2 H2B . 0.9700 ?
    C3 C4 . 1.524(4) ?
    C3 H3A . 0.9700 ?
    C3 H3B . 0.9700 ?
    C4 C5 . 1.508(4) ?
    C4 H4A . 0.9700 ?
    C4 H4B . 0.9700 ?
    C5 C6 . 1.511(4) ?
    C5 H5A . 0.9700 ?
    C5 H5B . 0.9700 ?
    C6 H6A . 0.9700 ?
    C6 H6B . 0.9700 ?
    C7 C8 . 1.528(3) ?
    C7 H7A . 0.9700 ?
    C7 H7B . 0.9700 ?
    C8 C11 . 1.517(3) ?
    C8 C9 . 1.522(3) ?
    C8 C10 . 1.528(3) ?
    C9 H9A . 0.9700 ?
    C9 H9B . 0.9700 ?
    C10 H10A . 0.9700 ?
    C10 H10B . 0.9700 ?
    C11 H11A . 0.9700 ?
    C11 H11B . 0.9700 ?
    C12 C13 . 1.515(3) ?
    C12 C17 . 1.528(3) ?
    C13 C14 . 1.519(4) ?
    C13 H13A . 0.9700 ?
    C13 H13B . 0.9700 ?
    C14 C15 . 1.504(4) ?
    C14 H14A . 0.9700 ?
    C14 H14B . 0.9700 ?
    C15 C16 . 1.521(4) ?
    C15 H15A . 0.9700 ?
    C15 H15B . 0.9700 ?
    C16 C17 . 1.514(4) ?
    C16 H16A . 0.9700 ?
    C16 H16B . 0.9700 ?
    C17 H17A . 0.9700 ?
    C17 H17B . 0.9700 ?
    C18 C19 . 1.513(3) ?
    C18 C23 . 1.528(3) ?
    C19 C20 . 1.516(3) ?
    C19 H19A . 0.9700 ?
    C19 H19B . 0.9700 ?
    C20 C21 . 1.515(4) ?
    C20 H20A . 0.9700 ?
    C20 H20B . 0.9700 ?
    C21 C22 . 1.519(3) ?
    C21 H21A . 0.9700 ?
    C21 H21B . 0.9700 ?
    C22 C23 . 1.525(3) ?
    C22 H22A . 0.9700 ?
    C22 H22B . 0.9700 ?
    C23 H23A . 0.9700 ?
    C23 H23B . 0.9700 ?
    C24 C25 . 1.525(3) ?
    C24 H24A . 0.9700 ?
    C24 H24B . 0.9700 ?
    C25 C26 . 1.522(3) ?
    C25 C28 . 1.525(3) ?
    C25 C27 . 1.530(3) ?
    C26 H26A . 0.9700 ?
    C26 H26B . 0.9700 ?
    C27 H27A . 0.9700 ?
    C27 H27B . 0.9700 ?
    C28 H28A . 0.9700 ?
    C28 H28B . 0.9700 ?
    C29 C30 . 1.517(3) ?
    C29 C34 . 1.526(3) ?
    C30 C31 . 1.520(3) ?
    C30 H30A . 0.9700 ?
    C30 H30B . 0.9700 ?
    C31 C32 . 1.509(4) ?
    C31 H31A . 0.9700 ?
    C31 H31B . 0.9700 ?
    C32 C33 . 1.523(4) ?
    C32 H32A . 0.9700 ?
    C32 H32B . 0.9700 ?
    C33 C34 . 1.527(3) ?
    C33 H33A . 0.9700 ?
    C33 H33B . 0.9700 ?
    C34 H34A . 0.9700 ?
    C34 H34B . 0.9700 ?
loop_
    _geom_angle_atom_site_label_1
    _geom_angle_atom_site_label_2
    _geom_angle_atom_site_label_3
    _geom_angle_site_symmetry_1
    _geom_angle_site_symmetry_3
    _geom_angle
    _geom_angle_publ_flag
    C7 O1 C1 . . 114.73(17) ?
    C9 O2 C1 . . 113.24(16) ?
    C10 O3 C12 . . 115.24(17) ?
    C12 O4 C11 . . 114.35(16) ?
    C24 O5 C18 . . 114.58(14) ?
    C26 O6 C18 . . 114.70(14) ?
    C29 O7 C27 . . 114.47(15) ?
    C28 O8 C29 . . 113.29(15) ?
    O1 C1 O2 . . 109.17(17) ?
    O1 C1 C2 . . 106.11(18) ?
    O2 C1 C2 . . 106.56(17) ?
    O1 C1 C6 . . 112.50(17) ?
    O2 C1 C6 . . 111.55(18) ?
    C2 C1 C6 . . 110.64(19) ?
    C1 C2 C3 . . 112.3(2) ?
    C1 C2 H2A . . 109.1 ?
    C3 C2 H2A . . 109.1 ?
    C1 C2 H2B . . 109.1 ?
    C3 C2 H2B . . 109.1 ?
    H2A C2 H2B . . 107.9 ?
    C2 C3 C4 . . 111.6(2) ?
    C2 C3 H3A . . 109.3 ?
    C4 C3 H3A . . 109.3 ?
    C2 C3 H3B . . 109.3 ?
    C4 C3 H3B . . 109.3 ?
    H3A C3 H3B . . 108.0 ?
    C5 C4 C3 . . 110.0(2) ?
    C5 C4 H4A . . 109.7 ?
    C3 C4 H4A . . 109.7 ?
    C5 C4 H4B . . 109.7 ?
    C3 C4 H4B . . 109.7 ?
    H4A C4 H4B . . 108.2 ?
    C4 C5 C6 . . 111.7(2) ?
    C4 C5 H5A . . 109.3 ?
    C6 C5 H5A . . 109.3 ?
    C4 C5 H5B . . 109.3 ?
    C6 C5 H5B . . 109.3 ?
    H5A C5 H5B . . 107.9 ?
    C5 C6 C1 . . 111.52(19) ?
    C5 C6 H6A . . 109.3 ?
    C1 C6 H6A . . 109.3 ?
    C5 C6 H6B . . 109.3 ?
    C1 C6 H6B . . 109.3 ?
    H6A C6 H6B . . 108.0 ?
    O1 C7 C8 . . 112.05(17) ?
    O1 C7 H7A . . 109.2 ?
    C8 C7 H7A . . 109.2 ?
    O1 C7 H7B . . 109.2 ?
    C8 C7 H7B . . 109.2 ?
    H7A C7 H7B . . 107.9 ?
    C11 C8 C9 . . 111.17(19) ?
    C11 C8 C10 . . 107.25(19) ?
    C9 C8 C10 . . 109.61(18) ?
    C11 C8 C7 . . 109.71(18) ?
    C9 C8 C7 . . 107.93(18) ?
    C10 C8 C7 . . 111.18(19) ?
    O2 C9 C8 . . 111.81(19) ?
    O2 C9 H9A . . 109.3 ?
    C8 C9 H9A . . 109.3 ?
    O2 C9 H9B . . 109.3 ?
    C8 C9 H9B . . 109.3 ?
    H9A C9 H9B . . 107.9 ?
    O3 C10 C8 . . 112.26(16) ?
    O3 C10 H10A . . 109.2 ?
    C8 C10 H10A . . 109.2 ?
    O3 C10 H10B . . 109.2 ?
    C8 C10 H10B . . 109.2 ?
    H10A C10 H10B . . 107.9 ?
    O4 C11 C8 . . 110.98(18) ?
    O4 C11 H11A . . 109.4 ?
    C8 C11 H11A . . 109.4 ?
    O4 C11 H11B . . 109.4 ?
    C8 C11 H11B . . 109.4 ?
    H11A C11 H11B . . 108.0 ?
    O4 C12 O3 . . 110.06(18) ?
    O4 C12 C13 . . 106.08(18) ?
    O3 C12 C13 . . 104.72(19) ?
    O4 C12 C17 . . 111.48(19) ?
    O3 C12 C17 . . 113.44(18) ?
    C13 C12 C17 . . 110.6(2) ?
    C12 C13 C14 . . 112.3(2) ?
    C12 C13 H13A . . 109.2 ?
    C14 C13 H13A . . 109.2 ?
    C12 C13 H13B . . 109.2 ?
    C14 C13 H13B . . 109.2 ?
    H13A C13 H13B . . 107.9 ?
    C15 C14 C13 . . 112.1(2) ?
    C15 C14 H14A . . 109.2 ?
    C13 C14 H14A . . 109.2 ?
    C15 C14 H14B . . 109.2 ?
    C13 C14 H14B . . 109.2 ?
    H14A C14 H14B . . 107.9 ?
    C14 C15 C16 . . 110.4(2) ?
    C14 C15 H15A . . 109.6 ?
    C16 C15 H15A . . 109.6 ?
    C14 C15 H15B . . 109.6 ?
    C16 C15 H15B . . 109.6 ?
    H15A C15 H15B . . 108.1 ?
    C17 C16 C15 . . 112.0(2) ?
    C17 C16 H16A . . 109.2 ?
    C15 C16 H16A . . 109.2 ?
    C17 C16 H16B . . 109.2 ?
    C15 C16 H16B . . 109.2 ?
    H16A C16 H16B . . 107.9 ?
    C16 C17 C12 . . 112.6(2) ?
    C16 C17 H17A . . 109.1 ?
    C12 C17 H17A . . 109.1 ?
    C16 C17 H17B . . 109.1 ?
    C12 C17 H17B . . 109.1 ?
    H17A C17 H17B . . 107.8 ?
    O5 C18 O6 . . 110.48(15) ?
    O5 C18 C19 . . 105.91(15) ?
    O6 C18 C19 . . 105.59(16) ?
    O5 C18 C23 . . 111.72(15) ?
    O6 C18 C23 . . 111.99(16) ?
    C19 C18 C23 . . 110.81(17) ?
    C18 C19 C20 . . 112.22(19) ?
    C18 C19 H19A . . 109.2 ?
    C20 C19 H19A . . 109.2 ?
    C18 C19 H19B . . 109.2 ?
    C20 C19 H19B . . 109.2 ?
    H19A C19 H19B . . 107.9 ?
    C21 C20 C19 . . 111.6(2) ?
    C21 C20 H20A . . 109.3 ?
    C19 C20 H20A . . 109.3 ?
    C21 C20 H20B . . 109.3 ?
    C19 C20 H20B . . 109.3 ?
    H20A C20 H20B . . 108.0 ?
    C20 C21 C22 . . 110.6(2) ?
    C20 C21 H21A . . 109.5 ?
    C22 C21 H21A . . 109.5 ?
    C20 C21 H21B . . 109.5 ?
    C22 C21 H21B . . 109.5 ?
    H21A C21 H21B . . 108.1 ?
    C21 C22 C23 . . 111.3(2) ?
    C21 C22 H22A . . 109.4 ?
    C23 C22 H22A . . 109.4 ?
    C21 C22 H22B . . 109.4 ?
    C23 C22 H22B . . 109.4 ?
    H22A C22 H22B . . 108.0 ?
    C22 C23 C18 . . 111.61(17) ?
    C22 C23 H23A . . 109.3 ?
    C18 C23 H23A . . 109.3 ?
    C22 C23 H23B . . 109.3 ?
    C18 C23 H23B . . 109.3 ?
    H23A C23 H23B . . 108.0 ?
    O5 C24 C25 . . 111.35(15) ?
    O5 C24 H24A . . 109.4 ?
    C25 C24 H24A . . 109.4 ?
    O5 C24 H24B . . 109.4 ?
    C25 C24 H24B . . 109.4 ?
    H24A C24 H24B . . 108.0 ?
    C26 C25 C24 . . 107.28(16) ?
    C26 C25 C28 . . 111.19(16) ?
    C24 C25 C28 . . 110.07(16) ?
    C26 C25 C27 . . 109.84(15) ?
    C24 C25 C27 . . 110.74(16) ?
    C28 C25 C27 . . 107.74(16) ?
    O6 C26 C25 . . 111.19(16) ?
    O6 C26 H26A . . 109.4 ?
    C25 C26 H26A . . 109.4 ?
    O6 C26 H26B . . 109.4 ?
    C25 C26 H26B . . 109.4 ?
    H26A C26 H26B . . 108.0 ?
    O7 C27 C25 . . 111.24(15) ?
    O7 C27 H27A . . 109.4 ?
    C25 C27 H27A . . 109.4 ?
    O7 C27 H27B . . 109.4 ?
    C25 C27 H27B . . 109.4 ?
    H27A C27 H27B . . 108.0 ?
    O8 C28 C25 . . 111.70(16) ?
    O8 C28 H28A . . 109.3 ?
    C25 C28 H28A . . 109.3 ?
    O8 C28 H28B . . 109.3 ?
    C25 C28 H28B . . 109.3 ?
    H28A C28 H28B . . 107.9 ?
    O7 C29 O8 . . 109.78(15) ?
    O7 C29 C30 . . 105.44(16) ?
    O8 C29 C30 . . 105.98(15) ?
    O7 C29 C34 . . 112.77(15) ?
    O8 C29 C34 . . 111.65(17) ?
    C30 C29 C34 . . 110.83(17) ?
    C29 C30 C31 . . 112.07(17) ?
    C29 C30 H30A . . 109.2 ?
    C31 C30 H30A . . 109.2 ?
    C29 C30 H30B . . 109.2 ?
    C31 C30 H30B . . 109.2 ?
    H30A C30 H30B . . 107.9 ?
    C32 C31 C30 . . 111.3(2) ?
    C32 C31 H31A . . 109.4 ?
    C30 C31 H31A . . 109.4 ?
    C32 C31 H31B . . 109.4 ?
    C30 C31 H31B . . 109.4 ?
    H31A C31 H31B . . 108.0 ?
    C31 C32 C33 . . 110.8(2) ?
    C31 C32 H32A . . 109.5 ?
    C33 C32 H32A . . 109.5 ?
    C31 C32 H32B . . 109.5 ?
    C33 C32 H32B . . 109.5 ?
    H32A C32 H32B . . 108.1 ?
    C32 C33 C34 . . 111.14(19) ?
    C32 C33 H33A . . 109.4 ?
    C34 C33 H33A . . 109.4 ?
    C32 C33 H33B . . 109.4 ?
    C34 C33 H33B . . 109.4 ?
    H33A C33 H33B . . 108.0 ?
    C33 C34 C29 . . 111.66(19) ?
    C33 C34 H34A . . 109.3 ?
    C29 C34 H34A . . 109.3 ?
    C33 C34 H34B . . 109.3 ?
    C29 C34 H34B . . 109.3 ?
    H34A C34 H34B . . 107.9 ?
loop_
    _geom_torsion_atom_site_label_1
    _geom_torsion_atom_site_label_2
    _geom_torsion_atom_site_label_3
    _geom_torsion_atom_site_label_4
    _geom_torsion_site_symmetry_1
    _geom_torsion_site_symmetry_2
    _geom_torsion_site_symmetry_3
    _geom_torsion_site_symmetry_4
    _geom_torsion
    _geom_torsion_publ_flag
    C7 O1 C1 O2 . . . . 57.4(2) ?
    C7 O1 C1 C2 . . . . 171.85(17) ?
    C7 O1 C1 C6 . . . . -67.0(2) ?
    C9 O2 C1 O1 . . . . -58.4(2) ?
    C9 O2 C1 C2 . . . . -172.63(18) ?
    C9 O2 C1 C6 . . . . 66.5(2) ?
    O1 C1 C2 C3 . . . . 68.8(2) ?
    O2 C1 C2 C3 . . . . -174.9(2) ?
    C6 C1 C2 C3 . . . . -53.5(3) ?
    C1 C2 C3 C4 . . . . 54.9(3) ?
    C2 C3 C4 C5 . . . . -55.4(3) ?
    C3 C4 C5 C6 . . . . 56.6(3) ?
    C4 C5 C6 C1 . . . . -56.6(3) ?
    O1 C1 C6 C5 . . . . -64.3(3) ?
    O2 C1 C6 C5 . . . . 172.62(18) ?
    C2 C1 C6 C5 . . . . 54.2(3) ?
    C1 O1 C7 C8 . . . . -54.7(2) ?
    O1 C7 C8 C11 . . . . 170.23(17) ?
    O1 C7 C8 C9 . . . . 49.0(2) ?
    O1 C7 C8 C10 . . . . -71.3(2) ?
    C1 O2 C9 C8 . . . . 57.6(2) ?
    C11 C8 C9 O2 . . . . -171.00(18) ?
    C10 C8 C9 O2 . . . . 70.6(2) ?
    C7 C8 C9 O2 . . . . -50.6(2) ?
    C12 O3 C10 C8 . . . . -53.6(3) ?
    C11 C8 C10 O3 . . . . 51.2(2) ?
    C9 C8 C10 O3 . . . . 171.96(19) ?
    C7 C8 C10 O3 . . . . -68.8(2) ?
    C12 O4 C11 C8 . . . . 57.9(3) ?
    C9 C8 C11 O4 . . . . -172.61(18) ?
    C10 C8 C11 O4 . . . . -52.8(2) ?
    C7 C8 C11 O4 . . . . 68.1(2) ?
    C11 O4 C12 O3 . . . . -55.6(2) ?
    C11 O4 C12 C13 . . . . -168.4(2) ?
    C11 O4 C12 C17 . . . . 71.1(3) ?
    C10 O3 C12 O4 . . . . 53.6(2) ?
    C10 O3 C12 C13 . . . . 167.21(18) ?
    C10 O3 C12 C17 . . . . -72.1(2) ?
    O4 C12 C13 C14 . . . . -173.8(2) ?
    O3 C12 C13 C14 . . . . 69.8(3) ?
    C17 C12 C13 C14 . . . . -52.8(3) ?
    C12 C13 C14 C15 . . . . 55.6(3) ?
    C13 C14 C15 C16 . . . . -55.5(3) ?
    C14 C15 C16 C17 . . . . 54.8(3) ?
    C15 C16 C17 C12 . . . . -53.9(3) ?
    O4 C12 C17 C16 . . . . 170.1(2) ?
    O3 C12 C17 C16 . . . . -65.0(3) ?
    C13 C12 C17 C16 . . . . 52.3(3) ?
    C24 O5 C18 O6 . . . . -54.30(19) ?
    C24 O5 C18 C19 . . . . -168.18(17) ?
    C24 O5 C18 C23 . . . . 71.1(2) ?
    C26 O6 C18 O5 . . . . 54.3(2) ?
    C26 O6 C18 C19 . . . . 168.41(16) ?
    C26 O6 C18 C23 . . . . -70.9(2) ?
    O5 C18 C19 C20 . . . . -175.2(2) ?
    O6 C18 C19 C20 . . . . 67.6(2) ?
    C23 C18 C19 C20 . . . . -53.9(3) ?
    C18 C19 C20 C21 . . . . 55.4(3) ?
    C19 C20 C21 C22 . . . . -55.8(3) ?
    C20 C21 C22 C23 . . . . 56.0(3) ?
    C21 C22 C23 C18 . . . . -55.5(3) ?
    O5 C18 C23 C22 . . . . 171.80(17) ?
    O6 C18 C23 C22 . . . . -63.7(2) ?
    C19 C18 C23 C22 . . . . 54.0(2) ?
    C18 O5 C24 C25 . . . . 55.9(2) ?
    O5 C24 C25 C26 . . . . -53.1(2) ?
    O5 C24 C25 C28 . . . . -174.18(15) ?
    O5 C24 C25 C27 . . . . 66.8(2) ?
    C18 O6 C26 C25 . . . . -55.9(2) ?
    C24 C25 C26 O6 . . . . 52.9(2) ?
    C28 C25 C26 O6 . . . . 173.35(16) ?
    C27 C25 C26 O6 . . . . -67.5(2) ?
    C29 O7 C27 C25 . . . . 55.4(2) ?
    C26 C25 C27 O7 . . . . -171.77(16) ?
    C24 C25 C27 O7 . . . . 69.9(2) ?
    C28 C25 C27 O7 . . . . -50.5(2) ?
    C29 O8 C28 C25 . . . . -57.5(2) ?
    C26 C25 C28 O8 . . . . 172.47(16) ?
    C24 C25 C28 O8 . . . . -68.8(2) ?
    C27 C25 C28 O8 . . . . 52.1(2) ?
    C27 O7 C29 O8 . . . . -57.0(2) ?
    C27 O7 C29 C30 . . . . -170.75(15) ?
    C27 O7 C29 C34 . . . . 68.2(2) ?
    C28 O8 C29 O7 . . . . 57.7(2) ?
    C28 O8 C29 C30 . . . . 171.09(16) ?
    C28 O8 C29 C34 . . . . -68.1(2) ?
    O7 C29 C30 C31 . . . . -68.2(2) ?
    O8 C29 C30 C31 . . . . 175.39(18) ?
    C34 C29 C30 C31 . . . . 54.1(2) ?
    C29 C30 C31 C32 . . . . -55.7(3) ?
    C30 C31 C32 C33 . . . . 56.2(3) ?
    C31 C32 C33 C34 . . . . -56.1(3) ?
    C32 C33 C34 C29 . . . . 55.2(3) ?
    O7 C29 C34 C33 . . . . 64.1(2) ?
    O8 C29 C34 C33 . . . . -171.77(18) ?
    C30 C29 C34 C33 . . . . -53.9(2) ?
