# Supplementary material for: 7,11,18,21-Tetra­oxatrispiro­[5.2.2.5.2.2]heneicosa­ne
Source: Acta Crystallogr Sect E Struct Rep Online. 2009 Oct 10;65(Pt 11):o2712. doi: 10.1107/S1600536809040884 (PMC2971193; doi:10.1107/S1600536809040884)
Supplement: Supplementary file 2 [file e-65-o2712-Isup2.hkl]

# 
# h,k,l, Fc-squared, Fo-squared, sigma(Fo-squared) and status flag 
# 
data_I
_shelx_title '  P21: 3068 Friedel pairs' 
_shelx_refln_list_code          4 
_shelx_F_calc_maximum      182.23 
_exptl_crystal_F_000       648.00 
_reflns_d_resolution_high  0.7809 
 
loop_ 
 _symmetry_equiv_pos_as_xyz 
 'x, y, z' 
 '-x, y+1/2, -z' 
 
_cell_length_a    11.1256 
_cell_length_b    13.9106 
_cell_length_c    11.6500 
_cell_angle_alpha  90.000 
_cell_angle_beta  118.002 
_cell_angle_gamma  90.000 
 
_shelx_F_squared_multiplier     1.000 
 
loop_ 
 _refln_index_h 
 _refln_index_k 
 _refln_index_l 
 _refln_F_squared_calc 
 _refln_F_squared_meas 
 _refln_F_squared_sigma 
 _refln_observed_status 
   1   0   0      303.62      339.17     12.02 o 
   3   0   0       69.53       71.00      1.35 o 
   4   0   0       88.04       80.49      1.55 o 
   5   0   0      117.26      100.14      1.95 o 
   6   0   0      260.07      257.80      4.65 o 
   7   0   0       70.55       71.52      1.63 o 
   8   0   0        0.00       -0.54      0.54 o 
   9   0   0        3.97        3.94      0.80 o 
  10   0   0       52.26       50.53      2.05 o 
  11   0   0        1.88        3.38      1.01 o 
  12   0   0      108.50      117.11      3.74 o 
   1   1   0     2053.69     1867.29     51.55 o 
   3   1   0       82.77       79.94      1.06 o 
   4   1   0      900.25      940.44     14.58 o 
   5   1   0      291.50      310.56      3.87 o 
   6   1   0        0.16        0.45      0.19 o 
   7   1   0      100.77      100.39      1.66 o 
   8   1   0       42.08       43.07      1.15 o 
   9   1   0        1.43        0.75      0.66 o 
  10   1   0       63.85       57.87      1.56 o 
  11   1   0        7.33        7.33      0.82 o 
  12   1   0       39.53       39.35      1.69 o 
   0   2   0      556.44      601.09     10.29 o 
   1   2   0      333.45      327.82      4.38 o 
   2   2   0      461.97      490.38      6.64 o 
   3   2   0       14.13       10.76      0.36 o 
   4   2   0       67.28       73.80      1.15 o 
   5   2   0      250.36      268.82      3.37 o 
   6   2   0      226.08      251.03      3.60 o 
   7   2   0        2.70        2.12      0.32 o 
   8   2   0       73.99       67.50      1.29 o 
   9   2   0       83.03       79.70      1.80 o 
  10   2   0      108.12      108.69      2.34 o 
  11   2   0       26.64       28.45      1.40 o 
  12   2   0       20.12       21.31      1.33 o 
   1   3   0      770.78      750.02      9.82 o 
   2   3   0      927.29      905.48     10.88 o 
   3   3   0      165.95      158.06      2.26 o 
   4   3   0      480.34      539.87      7.33 o 
   5   3   0      557.55      532.00      8.77 o 
   6   3   0       28.04       28.92      0.80 o 
   7   3   0       20.97       21.54      0.64 o 
   8   3   0      102.05      101.20      1.76 o 
   9   3   0        3.17        3.61      0.59 o 
  10   3   0       72.18       78.28      2.19 o 
  11   3   0       78.36       83.09      2.36 o 
  12   3   0       21.54       23.49      1.39 o 
   0   4   0     1740.16     1803.45     30.44 o 
   1   4   0      307.69      303.63      4.47 o 
   2   4   0     3546.52     3578.68    115.12 o 
   3   4   0      943.56     1028.80     12.40 o 
   4   4   0     2574.80     2807.56     83.83 o 
   5   4   0      142.45      165.57      2.47 o 
   6   4   0      194.46      216.57      3.19 o 
   7   4   0       56.20       52.83      1.25 o 
   8   4   0       22.46       21.55      0.74 o 
   9   4   0      209.94      207.39      4.64 o 
  10   4   0       26.60       26.44      1.27 o 
  11   4   0       17.24       17.20      1.14 o 
  12   4   0        5.85        5.31      0.97 o 
   1   5   0      478.48      453.47      6.20 o 
   2   5   0      889.99      977.07     12.61 o 
   3   5   0      378.73      456.52      5.59 o 
   4   5   0      318.62      320.16      4.47 o 
   5   5   0      163.84      169.12      2.53 o 
   6   5   0        0.87        0.66      0.30 o 
   7   5   0        7.21        7.04      0.55 o 
   8   5   0       78.41       77.07      2.50 o 
   9   5   0        7.00        5.36      0.75 o 
  10   5   0       27.68       26.02      1.29 o 
  11   5   0        4.62        4.98      0.87 o 
  12   5   0        0.97        1.32      0.87 o 
   0   6   0      135.47      154.73      2.82 o 
   1   6   0       88.84       92.77      1.26 o 
   2   6   0       26.29       41.62      0.71 o 
   3   6   0       19.81       18.59      0.40 o 
   4   6   0       84.29       90.44      1.71 o 
   5   6   0      188.72      191.54      3.20 o 
   6   6   0        7.16        7.21      0.54 o 
   7   6   0      114.41      116.50      2.22 o 
   8   6   0      116.88      111.86      2.21 o 
   9   6   0        0.65        0.58      0.51 o 
  10   6   0       10.54       11.70      1.07 o 
  11   6   0        3.30        2.81      0.84 o 
   1   7   0      224.97      248.88      3.14 o 
   2   7   0       49.51       48.34      1.25 o 
   3   7   0      126.24      141.44      2.29 o 
   4   7   0        0.29        0.77      0.31 o 
   5   7   0       27.98       28.50      0.88 o 
   6   7   0       34.17       32.66      1.35 o 
   7   7   0       84.33       77.00      1.68 o 
   8   7   0        4.49        3.96      0.70 o 
   9   7   0       23.66       22.51      0.93 o 
  10   7   0        7.71        9.84      1.01 o 
  11   7   0        7.57        8.84      1.03 o 
   0   8   0      134.52      143.50      2.71 o 
   1   8   0       65.32       62.51      0.96 o 
   2   8   0       29.18       29.60      0.66 o 
   3   8   0        1.98        0.80      0.26 o 
   4   8   0      114.22      114.68      2.10 o 
   5   8   0       43.52       45.49      1.16 o 
   6   8   0      461.88      444.00      7.01 o 
   7   8   0       53.13       51.62      1.35 o 
   8   8   0       65.95       59.32      1.47 o 
   9   8   0        3.00        2.49      0.59 o 
  10   8   0        1.66        1.35      0.64 o 
  11   8   0        8.18       10.01      1.03 o 
   1   9   0      109.57      111.70      1.69 o 
   2   9   0       59.76       53.76      0.99 o 
   3   9   0       26.77       25.10      0.68 o 
   4   9   0      397.09      385.67      6.10 o 
   5   9   0      367.40      358.58      6.16 o 
   6   9   0      363.31      361.12      6.46 o 
   7   9   0       58.29       54.22      1.38 o 
   8   9   0        9.58        9.92      0.88 o 
   9   9   0        9.69        9.70      0.79 o 
  10   9   0        8.01        7.63      0.83 o 
   0  10   0       11.88       12.69      0.61 o 
   1  10   0       12.22       10.13      0.45 o 
   2  10   0        2.92        2.76      0.34 o 
   3  10   0       94.23       86.33      2.51 o 
   4  10   0       54.98       49.07      1.23 o 
   5  10   0       22.28       23.99      0.90 o 
   6  10   0       22.36       24.16      0.90 o 
   7  10   0       23.12       20.97      0.90 o 
   8  10   0        8.59        9.91      0.78 o 
   9  10   0       22.90       21.74      1.01 o 
  10  10   0       23.61       25.69      1.64 o 
   1  11   0       97.19       90.74      1.53 o 
   2  11   0      130.86      130.39      2.06 o 
   3  11   0      342.72      329.41      5.32 o 
   4  11   0      198.04      181.43      3.19 o 
   5  11   0       65.12       57.76      1.41 o 
   6  11   0       22.97       21.25      0.90 o 
   7  11   0        3.27        3.90      0.68 o 
   8  11   0       18.41       20.14      0.96 o 
   9  11   0        0.34        0.38      0.75 o 
   0  12   0       32.00       29.46      1.72 o 
   1  12   0       42.25       39.20      1.03 o 
   2  12   0      244.77      231.03      4.27 o 
   3  12   0       63.29       59.88      1.45 o 
   4  12   0      233.48      221.39      5.27 o 
   5  12   0       41.84       42.98      1.22 o 
   6  12   0       10.44        9.82      0.75 o 
   7  12   0        9.37        8.38      0.73 o 
   8  12   0        1.59        1.71      0.65 o 
   9  12   0       26.39       29.52      1.20 o 
   1  13   0      224.21      209.72      4.67 o 
   2  13   0      587.18      542.62      9.85 o 
   3  13   0       30.95       25.42      1.63 o 
   4  13   0       15.20       13.24      0.88 o 
   5  13   0        3.55        3.25      0.59 o 
   6  13   0        3.12        3.91      0.64 o 
   7  13   0        5.35        4.15      0.70 o 
   8  13   0        2.47        1.44      0.78 o 
   0  14   0      135.18      125.35      3.32 o 
   1  14   0        5.57        7.41      0.93 o 
   2  14   0        4.26        4.61      0.71 o 
   3  14   0        3.12        2.70      0.81 o 
   4  14   0       26.85       28.01      1.86 o 
   5  14   0        2.26        1.82      0.70 o 
   6  14   0        5.56        7.03      0.95 o 
   7  14   0       47.07       51.67      1.75 o 
   1  15   0       12.46       10.29      0.92 o 
   2  15   0        2.86        1.36      0.66 o 
   3  15   0       21.12       24.17      1.26 o 
   4  15   0        4.22        3.98      0.77 o 
   5  15   0       13.51       15.81      1.08 o 
   6  15   0       26.43       31.85      2.35 o 
   0  16   0       16.70       17.49      2.24 o 
   1  16   0        6.61        7.06      0.82 o 
   2  16   0        9.02        8.58      1.61 o 
   3  16   0       10.95       12.02      1.34 o 
   4  16   0        7.64        8.06      0.95 o 
   5  16   0       15.38       15.54      1.14 o 
   1  17   0        3.39        2.80      0.81 o 
   2  17   0        0.76        0.72      0.74 o 
   3  17   0        7.48        8.06      1.29 o 
 -13   0   1       39.05       47.45      3.27 o 
 -12   0   1        5.13        3.47      1.15 o 
 -11   0   1       45.84       52.90      2.22 o 
 -10   0   1        4.21        4.66      0.87 o 
  -9   0   1        7.53        8.67      0.90 o 
  -8   0   1       31.51       27.10      1.23 o 
  -7   0   1       72.63       69.34      2.24 o 
  -6   0   1       90.77       87.98      1.78 o 
  -5   0   1       66.34       77.12      1.54 o 
  -4   0   1      281.89      277.35      4.85 o 
  -3   0   1        0.34        0.13      0.18 o 
  -2   0   1      670.24      633.97     19.26 o 
   1   0   1       11.47       11.27      0.50 o 
   2   0   1      119.69      112.92      2.05 o 
   3   0   1       62.24       67.15      1.31 o 
   4   0   1        0.18        0.93      0.24 o 
   5   0   1        6.22        6.03      0.39 o 
   6   0   1       25.62       21.50      1.09 o 
   7   0   1        5.90        6.87      0.75 o 
   8   0   1       39.10       39.22      3.55 o 
   9   0   1        1.53        1.79      0.80 o 
  10   0   1        0.72       -0.38      0.82 o 
  11   0   1       14.66       17.83      1.47 o 
  12   0   1       30.32       29.53      2.60 o 
 -12   1   1       48.55       49.66      1.58 o 
 -11   1   1       62.47       65.46      1.72 o 
 -10   1   1       25.54       22.92      0.97 o 
  -9   1   1       30.00       28.30      0.96 o 
  -8   1   1        1.19        1.34      0.44 o 
  -7   1   1        0.26        0.27      0.21 o 
  -6   1   1      122.75      135.37      1.82 o 
  -5   1   1       22.25       25.65      0.48 o 
  -4   1   1      299.86      286.49      3.54 o 
  -3   1   1       83.96       88.60      1.29 o 
  -2   1   1     4792.81     4616.70     94.42 o 
  -1   1   1      175.88      202.91      4.30 o 
   0   1   1     6234.84     5253.70   1132.24 o 
   1   1   1     1027.52     1083.73     25.38 o 
   2   1   1       24.79       21.73      0.44 o 
   3   1   1       96.59       81.91      1.11 o 
   4   1   1       33.16       31.50      0.54 o 
   5   1   1       11.95       14.21      0.37 o 
   6   1   1       28.77       26.72      0.68 o 
   7   1   1        7.82        8.66      0.57 o 
   8   1   1        7.13        6.86      0.60 o 
   9   1   1        4.82        3.91      0.60 o 
  10   1   1       18.20       16.01      0.93 o 
  11   1   1        9.64        8.91      1.33 o 
  12   1   1        1.87        2.07      0.90 o 
 -12   2   1       50.06       53.97      1.90 o 
 -11   2   1       19.70       19.18      1.02 o 
 -10   2   1        0.83        0.14      0.52 o 
  -9   2   1        1.60        0.91      0.46 o 
  -8   2   1       19.16       15.99      0.77 o 
  -7   2   1       92.99       88.12      1.50 o 
  -6   2   1      128.57      134.57      1.81 o 
  -5   2   1       54.28       50.47      1.09 o 
  -4   2   1      186.48      189.37      2.95 o 
  -3   2   1      543.94      612.21      8.21 o 
  -2   2   1     1567.77     1556.60     26.35 o 
  -1   2   1     2862.46     2772.83    100.35 o 
   0   2   1      899.22      873.36     16.75 o 
   1   2   1     2609.62     2633.89    138.96 o 
   2   2   1      260.87      253.22      3.49 o 
   3   2   1       25.59       22.96      0.84 o 
   4   2   1      352.06      362.95      5.01 o 
   5   2   1        1.02        1.51      0.17 o 
   6   2   1       17.70       15.17      0.52 o 
   7   2   1       19.96       16.80      0.60 o 
   8   2   1       33.35       32.73      1.21 o 
   9   2   1       42.67       41.91      1.26 o 
  10   2   1       15.91       16.94      1.14 o 
  11   2   1       37.17       37.80      1.59 o 
  12   2   1       26.30       29.46      1.50 o 
 -12   3   1       96.27      104.27      2.80 o 
 -11   3   1       84.31       84.97      2.34 o 
 -10   3   1      201.72      204.65      3.74 o 
  -9   3   1       27.66       25.19      0.79 o 
  -8   3   1        5.05        6.38      0.45 o 
  -7   3   1        8.95        9.47      0.46 o 
  -6   3   1      169.13      142.87      3.53 o 
  -5   3   1      408.48      435.92      5.99 o 
  -4   3   1      173.84      178.65      2.56 o 
  -3   3   1      231.52      233.44      3.63 o 
  -2   3   1     1655.59     1683.74     22.36 o 
  -1   3   1      165.41      147.69      1.87 o 
   0   3   1      332.97      359.14      4.76 o 
   1   3   1      687.73      687.33      9.00 o 
   2   3   1     1505.43     1548.83     31.90 o 
   3   3   1       90.74       94.42      1.45 o 
   4   3   1      121.18      123.10      3.18 o 
   5   3   1       30.69       31.43      0.83 o 
   6   3   1       42.42       37.44      0.83 o 
   7   3   1       19.26       17.03      0.67 o 
   8   3   1       48.89       48.06      1.30 o 
   9   3   1       33.13       33.37      1.35 o 
  10   3   1       53.31       54.09      1.81 o 
  11   3   1        1.08        1.38      0.82 o 
 -12   4   1        4.61        4.47      0.92 o 
 -11   4   1        5.78        7.40      1.08 o 
 -10   4   1       15.09       13.75      1.07 o 
  -9   4   1       84.97       86.47      1.81 o 
  -8   4   1       86.87       84.70      1.78 o 
  -7   4   1        4.29        4.86      0.39 o 
  -6   4   1       51.91       49.70      0.97 o 
  -5   4   1       27.77       33.71      0.73 o 
  -4   4   1       95.66      112.84      1.92 o 
  -3   4   1       51.19       46.74      0.80 o 
  -2   4   1      921.61      887.28     11.57 o 
  -1   4   1     1521.82     1594.96     19.03 o 
   0   4   1      261.21      282.99      3.78 o 
   1   4   1     2023.39     2090.14     28.89 o 
   2   4   1     9777.34     8927.73    245.28 o 
   3   4   1      805.24      818.41     11.09 o 
   4   4   1     1951.81     2076.58     57.52 o 
   5   4   1      158.24      157.13      2.38 o 
   6   4   1       66.78       73.74      2.25 o 
   7   4   1       53.07       55.71      1.14 o 
   8   4   1       86.13       84.55      1.79 o 
   9   4   1        8.80        9.37      1.57 o 
  10   4   1       52.15       51.49      1.76 o 
  11   4   1        2.66        3.21      0.88 o 
 -12   5   1        2.42        1.20      1.21 o 
 -11   5   1       12.78       14.16      1.08 o 
 -10   5   1        2.29        1.86      0.69 o 
  -9   5   1        4.12        3.02      0.81 o 
  -8   5   1       29.26       31.06      0.95 o 
  -7   5   1       43.20       45.43      0.98 o 
  -6   5   1       68.74       72.34      1.29 o 
  -5   5   1        1.27        2.82      0.49 o 
  -4   5   1     1736.89     1952.22     24.21 o 
  -3   5   1     1026.54     1097.99     13.18 o 
  -2   5   1     1017.32     1171.45     15.25 o 
  -1   5   1      378.99      375.06      4.59 o 
   0   5   1      119.16       95.50      1.28 o 
   1   5   1       79.05       79.52      1.19 o 
   2   5   1       81.51       85.88      1.30 o 
   3   5   1      156.60      182.20      3.05 o 
   4   5   1      876.64      971.81     13.06 o 
   5   5   1       65.05       65.45      1.24 o 
   6   5   1       41.94       44.75      1.11 o 
   7   5   1       15.27       12.51      0.70 o 
   8   5   1       41.48       40.59      1.44 o 
   9   5   1       41.38       42.66      2.06 o 
  10   5   1       14.33       13.91      1.06 o 
  11   5   1        1.25        1.23      0.81 o 
 -12   6   1        2.18        2.30      0.89 o 
 -11   6   1        7.35        9.34      1.33 o 
 -10   6   1       32.78       31.33      3.43 o 
  -9   6   1       28.29       29.39      1.11 o 
  -8   6   1      293.16      288.06      5.70 o 
  -7   6   1      488.23      504.71      7.86 o 
  -6   6   1      407.25      412.06      5.77 o 
  -5   6   1      123.83      129.81      2.02 o 
  -4   6   1      131.81      140.19      1.87 o 
  -3   6   1      658.13      653.76      7.94 o 
  -2   6   1     1918.41     2131.55     36.16 o 
  -1   6   1      267.56      270.20      3.37 o 
   0   6   1       52.00       55.16      0.82 o 
   1   6   1      464.96      476.51      7.02 o 
   2   6   1      313.31      391.62      5.27 o 
   3   6   1      133.41      150.88      2.19 o 
   4   6   1      458.42      509.53      7.83 o 
   5   6   1       58.99       65.86      1.39 o 
   6   6   1        5.69        9.14      1.58 o 
   7   6   1       34.96       30.27      0.99 o 
   8   6   1        7.03        7.06      0.67 o 
   9   6   1        8.46        6.01      2.35 o 
  10   6   1        0.45       -0.18      0.72 o 
  11   6   1        4.57        4.09      0.91 o 
 -11   7   1        8.81        9.79      0.99 o 
 -10   7   1        2.39        1.52      0.59 o 
  -9   7   1       87.87       83.57      1.86 o 
  -8   7   1      291.15      278.72      7.57 o 
  -7   7   1      109.07      104.85      2.07 o 
  -6   7   1     1127.53     1091.93     16.42 o 
  -5   7   1      605.98      561.75      8.62 o 
  -4   7   1      385.26      409.58      5.08 o 
  -3   7   1       87.53       83.41      1.30 o 
  -2   7   1       67.04       69.83      1.03 o 
  -1   7   1       12.84       12.03      0.34 o 
   0   7   1        9.92       11.75      0.34 o 
   1   7   1      292.40      343.71      9.02 o 
   2   7   1      379.49      425.18      5.73 o 
   3   7   1      112.43       87.66      1.68 o 
   4   7   1      285.07      296.82      4.75 o 
   5   7   1       26.36       24.28      0.92 o 
   6   7   1      471.62      435.45      6.89 o 
   7   7   1       30.61       28.11      0.98 o 
   8   7   1       72.05       65.25      1.56 o 
   9   7   1        9.88       12.94      1.06 o 
  10   7   1       15.98       17.81      1.18 o 
  11   7   1        4.57        4.28      0.96 o 
 -11   8   1        4.43        5.65      0.91 o 
 -10   8   1       11.11       11.22      0.82 o 
  -9   8   1        7.25        5.15      0.76 o 
  -8   8   1        3.74        3.64      0.60 o 
  -7   8   1      483.71      469.78      7.42 o 
  -6   8   1      145.99      146.17      2.65 o 
  -5   8   1      492.48      483.39     11.35 o 
  -4   8   1       14.93       18.06      0.54 o 
  -3   8   1      107.48      106.97      1.62 o 
  -2   8   1      616.60      714.30      8.68 o 
  -1   8   1      535.17      558.14      6.83 o 
   0   8   1      111.17      139.46      1.87 o 
   1   8   1       30.64       28.30      0.63 o 
   2   8   1       44.79       45.27      0.86 o 
   3   8   1      260.99      258.29      5.21 o 
   4   8   1       64.27       67.43      1.46 o 
   5   8   1     1190.48     1203.28     18.08 o 
   6   8   1      332.10      323.47      5.30 o 
   7   8   1      237.81      224.30      3.89 o 
   8   8   1        1.60        1.67      0.61 o 
   9   8   1        0.87        1.28      0.67 o 
  10   8   1        7.47       11.05      1.07 o 
 -11   9   1       18.82       21.01      1.09 o 
 -10   9   1        0.64        0.89      0.63 o 
  -9   9   1       13.26       13.64      0.85 o 
  -8   9   1       29.92       31.98      1.07 o 
  -7   9   1       16.72       16.43      0.80 o 
  -6   9   1       26.62       26.22      0.94 o 
  -5   9   1      139.09      144.84      2.74 o 
  -4   9   1       51.63       47.48      2.21 o 
  -3   9   1       15.57       13.73      0.56 o 
  -2   9   1      112.28      122.49      1.70 o 
  -1   9   1       60.76       53.01      0.87 o 
   0   9   1      145.55      128.23      1.76 o 
   1   9   1       73.69       74.58      1.27 o 
   2   9   1       59.52       57.64      1.53 o 
   3   9   1      150.40      164.48      4.69 o 
   4   9   1      812.17      853.67     19.66 o 
   5   9   1      167.78      152.79      2.78 o 
   6   9   1      162.04      161.26      3.41 o 
   7   9   1       16.62       15.57      0.81 o 
   8   9   1       11.93       10.76      0.78 o 
   9   9   1        8.13        6.96      0.92 o 
  10   9   1        0.30        0.28      0.71 o 
 -10  10   1       49.23       56.04      1.58 o 
  -9  10   1       36.06       43.90      1.34 o 
  -8  10   1       68.00       69.91      1.66 o 
  -7  10   1        9.18        9.51      0.88 o 
  -6  10   1       78.59       78.10      1.70 o 
  -5  10   1        6.50        6.71      0.59 o 
  -4  10   1       96.79       99.97      2.31 o 
  -3  10   1       33.83       27.51      0.70 o 
  -2  10   1       31.68       38.09      0.83 o 
  -1  10   1       89.21      102.72      1.50 o 
   0  10   1       88.40       93.20      1.53 o 
   1  10   1       13.83       14.70      0.55 o 
   2  10   1       89.06       88.14      1.65 o 
   3  10   1        1.26        0.26      0.42 o 
   4  10   1      207.46      219.79      4.97 o 
   5  10   1        8.90        8.28      0.64 o 
   6  10   1       18.84       17.26      0.82 o 
   7  10   1        0.58        0.38      0.53 o 
   8  10   1        2.13        2.61      0.63 o 
   9  10   1        7.62        6.29      0.78 o 
 -10  11   1       10.99       11.71      0.93 o 
  -9  11   1       29.00       30.88      1.17 o 
  -8  11   1       36.04       35.11      1.17 o 
  -7  11   1       46.64       44.32      1.27 o 
  -6  11   1       22.81       21.58      0.88 o 
  -5  11   1      100.62       98.91      2.81 o 
  -4  11   1       66.20       69.74      1.76 o 
  -3  11   1      185.04      188.16      3.13 o 
  -2  11   1        2.07        1.29      0.35 o 
  -1  11   1       89.65       87.49      1.67 o 
   0  11   1       15.88       13.39      0.62 o 
   1  11   1       29.72       30.01      0.78 o 
   2  11   1      116.84      119.80      2.23 o 
   3  11   1      140.97      138.46      2.55 o 
   4  11   1        8.39        5.83      0.58 o 
   5  11   1       33.32       30.48      0.99 o 
   6  11   1       20.29       16.80      0.83 o 
   7  11   1        6.66        6.03      0.75 o 
   8  11   1        8.15        7.77      1.07 o 
   9  11   1       14.33       15.94      1.13 o 
  -9  12   1       24.56       27.39      1.15 o 
  -8  12   1        6.00        6.41      0.80 o 
  -7  12   1       22.92       21.27      0.93 o 
  -6  12   1       99.59       96.81      2.04 o 
  -5  12   1      153.38      141.76      2.68 o 
  -4  12   1      224.51      226.00      3.88 o 
  -3  12   1      239.10      223.59      6.58 o 
  -2  12   1       72.24       73.62      1.54 o 
  -1  12   1      133.10      120.75      2.19 o 
   0  12   1       58.49       56.42      1.61 o 
   1  12   1      310.41      304.33      6.74 o 
   2  12   1       46.03       48.23      1.39 o 
   3  12   1      501.30      468.43     10.24 o 
   4  12   1       39.42       37.60      1.13 o 
   5  12   1      135.89      130.39      2.55 o 
   6  12   1        4.84        6.95      0.87 o 
   7  12   1       25.18       25.89      1.06 o 
   8  12   1       25.75       31.13      1.19 o 
  -9  13   1        8.64       11.29      1.34 o 
  -8  13   1       20.88       22.77      1.06 o 
  -7  13   1        7.66        7.69      0.75 o 
  -6  13   1       19.42       16.89      0.89 o 
  -5  13   1       26.61       22.81      1.62 o 
  -4  13   1        7.23        8.26      0.80 o 
  -3  13   1      187.04      171.50      5.25 o 
  -2  13   1       14.26       10.84      0.70 o 
  -1  13   1       46.69       45.00      1.16 o 
   0  13   1      140.68      134.64      2.44 o 
   1  13   1       44.40       41.86      1.14 o 
   2  13   1      186.15      175.26      4.54 o 
   3  13   1       47.85       42.40      1.39 o 
   4  13   1       58.51       53.49      1.87 o 
   5  13   1        2.04        1.36      0.66 o 
   6  13   1       25.41       31.68      1.13 o 
   7  13   1        7.49        9.38      0.84 o 
   8  13   1        6.74        9.28      0.89 o 
  -8  14   1       12.39       14.95      1.01 o 
  -7  14   1       24.22       21.21      1.03 o 
  -6  14   1       15.84       16.61      1.04 o 
  -5  14   1       22.41       22.04      1.09 o 
  -4  14   1        2.01        1.15      0.61 o 
  -3  14   1       18.87       17.61      0.99 o 
  -2  14   1       12.65       10.66      0.86 o 
  -1  14   1       29.67       28.51      1.17 o 
   0  14   1       20.86       21.03      0.85 o 
   1  14   1        9.06        7.70      0.91 o 
   2  14   1       15.96       15.53      0.95 o 
   3  14   1        3.58        4.11      0.71 o 
   4  14   1       33.73       33.13      1.29 o 
   5  14   1        3.37        2.62      0.64 o 
   6  14   1       37.40       38.41      1.29 o 
   7  14   1       12.99       13.07      0.98 o 
  -7  15   1       20.34       20.81      1.23 o 
  -6  15   1       22.58       27.60      1.30 o 
  -5  15   1        4.89        5.89      0.87 o 
  -4  15   1       21.91       22.46      1.48 o 
  -3  15   1       29.72       29.78      1.23 o 
  -2  15   1       10.69       11.03      1.46 o 
  -1  15   1       61.85       61.27      1.49 o 
   0  15   1       97.87       95.48      2.59 o 
   1  15   1        7.08        7.44      1.27 o 
   2  15   1       46.38       42.19      1.47 o 
   3  15   1        7.44        8.27      0.87 o 
   4  15   1        4.96        4.46      0.80 o 
   5  15   1       10.41       12.37      1.03 o 
   6  15   1       17.23       20.88      1.08 o 
  -5  16   1        8.30        7.62      1.07 o 
  -4  16   1        4.98        6.16      1.14 o 
  -3  16   1        7.68        6.67      0.97 o 
  -2  16   1        5.72        6.57      1.05 o 
  -1  16   1       12.72       12.98      1.19 o 
   0  16   1       12.04       11.85      1.38 o 
   1  16   1       16.48       16.27      1.01 o 
   2  16   1        4.46        5.47      0.81 o 
   3  16   1       12.91       15.85      1.10 o 
   4  16   1        6.87       10.12      1.01 o 
   5  16   1       42.86       53.46      3.24 o 
  -4  17   1        4.23        4.62      1.70 o 
  -3  17   1        3.67        1.75      1.02 o 
  -2  17   1        1.97        1.58      0.73 o 
  -1  17   1        0.30       -0.23      0.70 o 
   0  17   1        8.88        9.01      1.27 o 
   1  17   1        4.56        3.48      0.79 o 
   2  17   1        3.38        3.81      1.36 o 
   3  17   1       14.77       17.46      1.20 o 
 -13   0   2        3.55        4.22      1.52 o 
 -12   0   2       15.13       18.68      1.52 o 
 -11   0   2        1.54        1.90      1.11 o 
 -10   0   2       27.58       28.81      1.44 o 
  -9   0   2       15.25       14.43      1.00 o 
  -8   0   2       94.68       82.54      1.79 o 
  -7   0   2       57.06       60.89      1.37 o 
  -6   0   2       70.38       69.53      1.46 o 
  -5   0   2       43.54       43.35      0.96 o 
  -4   0   2      113.60       96.41      2.65 o 
  -3   0   2     1025.63     1063.50     79.56 o 
  -2   0   2    33206.17    22523.63   1151.65 o 
  -1   0   2     3332.32     3169.57    132.14 o 
   0   0   2    18085.03    15183.28    586.13 o 
   2   0   2     2650.95     2905.42     89.62 o 
   3   0   2       48.73       43.56      1.21 o 
   4   0   2      634.93      688.61     11.79 o 
   5   0   2       16.31       20.42      0.68 o 
   6   0   2       63.93       67.11      2.05 o 
   7   0   2        0.82        0.07      0.56 o 
   8   0   2        0.34       -0.59      0.62 o 
   9   0   2        8.40        8.08      1.02 o 
  10   0   2       25.20       27.05      1.62 o 
  11   0   2        8.85       10.84      1.87 o 
 -13   1   2        2.05        3.34      0.90 o 
 -12   1   2      121.29      128.06      2.96 o 
 -11   1   2       30.17       32.51      1.27 o 
 -10   1   2        0.89        0.07      0.49 o 
  -9   1   2        1.45        1.90      0.46 o 
  -8   1   2       29.29       23.16      0.66 o 
  -7   1   2      161.34      152.60      2.06 o 
  -6   1   2      519.87      509.00      6.24 o 
  -5   1   2      172.74      161.59      2.17 o 
  -4   1   2      454.29      481.52      6.51 o 
  -3   1   2       24.45       25.18      0.43 o 
  -2   1   2    11177.52     8771.74    438.51 o 
  -1   1   2      912.94      897.15     12.04 o 
   0   1   2    17668.46    14391.99    514.30 o 
   1   1   2       29.06       31.56      0.78 o 
   2   1   2     1294.82     1389.38     18.44 o 
   3   1   2      101.62       93.25      1.26 o 
   4   1   2      149.04      147.91      1.95 o 
   5   1   2       48.63       49.19      0.93 o 
   6   1   2        3.81        4.71      0.38 o 
   7   1   2       17.73       15.84      1.00 o 
   8   1   2       28.84       30.70      1.05 o 
   9   1   2        4.27        3.05      0.63 o 
  10   1   2        5.89        5.38      0.87 o 
  11   1   2        1.88        0.97      0.84 o 
 -13   2   2        5.30        5.71      1.03 o 
 -12   2   2       13.34       12.64      1.10 o 
 -11   2   2       26.69       27.24      1.08 o 
 -10   2   2       80.79       77.85      1.77 o 
  -9   2   2        2.94        3.72      0.42 o 
  -8   2   2       97.90      100.43      1.69 o 
  -7   2   2       45.54       47.25      0.81 o 
  -6   2   2      243.10      252.06      3.56 o 
  -5   2   2       39.36       38.12      0.66 o 
  -4   2   2     1731.36     1806.19     43.34 o 
  -3   2   2      868.72      871.07     12.93 o 
  -2   2   2     3438.87     3308.10     67.10 o 
  -1   2   2      512.23      495.15      8.44 o 
   0   2   2     4652.83     4007.24    275.16 o 
   1   2   2       19.18       20.96      2.39 o 
   2   2   2     1203.66     1243.72     16.56 o 
   3   2   2       28.97       32.06      0.61 o 
   4   2   2       37.10       35.58      0.62 o 
   5   2   2       31.68       25.94      0.65 o 
   6   2   2      159.36      172.86      2.63 o 
   7   2   2       50.32       46.59      1.41 o 
   8   2   2        8.19        6.78      0.80 o 
   9   2   2       12.83       14.31      1.06 o 
  10   2   2       30.55       29.38      1.38 o 
  11   2   2        1.10        1.49      0.84 o 
 -13   3   2       34.53       39.90      1.91 o 
 -12   3   2       25.07       26.27      1.34 o 
 -11   3   2       10.91        9.67      2.29 o 
 -10   3   2       20.45       18.21      0.88 o 
  -9   3   2       16.86       17.07      0.66 o 
  -8   3   2       19.89       21.59      0.65 o 
  -7   3   2       27.61       21.97      0.73 o 
  -6   3   2      193.41      205.25      2.99 o 
  -5   3   2       52.65       53.35      0.99 o 
  -4   3   2      684.04      702.93      9.46 o 
  -3   3   2      733.79      714.48     10.67 o 
  -2   3   2     1117.00     1037.74     20.98 o 
  -1   3   2       85.06       83.08      1.40 o 
   0   3   2      784.48      796.71     10.43 o 
   1   3   2      430.48      478.44      5.80 o 
   2   3   2     3404.02     3713.18    116.83 o 
   3   3   2       24.29       20.46      0.87 o 
   4   3   2       87.72       88.63      1.66 o 
   5   3   2       31.70       26.45      0.66 o 
   6   3   2      214.16      200.00      3.01 o 
   7   3   2       82.87       71.91      1.38 o 
   8   3   2      450.77      436.71      8.33 o 
   9   3   2      169.75      164.84      3.72 o 
  10   3   2       19.84       17.82      1.27 o 
  11   3   2       14.25       16.36      1.26 o 
 -13   4   2       13.73       13.28      1.14 o 
 -12   4   2       23.08       25.79      1.30 o 
 -11   4   2       74.23       75.33      2.14 o 
 -10   4   2       12.27       10.64      0.87 o 
  -9   4   2       12.16       11.70      0.70 o 
  -8   4   2       24.06       22.69      0.70 o 
  -7   4   2       11.38       11.42      0.50 o 
  -6   4   2        7.14        9.33      0.44 o 
  -5   4   2      533.61      622.24      8.45 o 
  -4   4   2      789.45      811.88     10.90 o 
  -3   4   2      986.87      977.26     13.05 o 
  -2   4   2      963.66     1002.98     13.36 o 
  -1   4   2      135.67      137.83      1.91 o 
   0   4   2     1480.64     1491.24     17.83 o 
   1   4   2      300.92      300.19      4.04 o 
   2   4   2     2279.44     2398.09     58.80 o 
   3   4   2      733.36      707.85      9.56 o 
   4   4   2      629.89      705.44      9.58 o 
   5   4   2      181.54      176.83      2.66 o 
   6   4   2       69.30       67.52      1.49 o 
   7   4   2      175.48      157.44      2.82 o 
   8   4   2      246.66      237.68      7.40 o 
   9   4   2       46.78       48.16      1.68 o 
  10   4   2       31.52       29.48      1.39 o 
  11   4   2        0.88        0.64      0.84 o 
 -12   5   2       15.55       14.55      1.10 o 
 -11   5   2        8.41        7.77      0.90 o 
 -10   5   2       84.55       79.62      2.69 o 
  -9   5   2       32.67       29.13      0.98 o 
  -8   5   2       96.12       87.81      1.59 o 
  -7   5   2      187.40      185.82      2.83 o 
  -6   5   2      118.09      125.02      1.96 o 
  -5   5   2      547.95      609.47      8.30 o 
  -4   5   2      484.95      533.98      7.26 o 
  -3   5   2     1632.31     1684.47     22.54 o 
  -2   5   2      646.88      715.24      8.63 o 
  -1   5   2      245.61      248.84      3.11 o 
   0   5   2      286.43      282.84      3.84 o 
   1   5   2       69.45       69.93      1.10 o 
   2   5   2     3198.84     3311.84    144.71 o 
   3   5   2      325.83      343.66      4.79 o 
   4   5   2      544.10      600.53      8.21 o 
   5   5   2       15.11       14.75      0.89 o 
   6   5   2      271.07      270.26      4.43 o 
   7   5   2       24.37       21.13      1.30 o 
   8   5   2      248.34      234.40      4.20 o 
   9   5   2       73.53       74.70      2.16 o 
  10   5   2       16.10       13.18      1.34 o 
  11   5   2        4.84        5.13      0.98 o 
 -12   6   2        2.81        1.88      0.82 o 
 -11   6   2        1.81        1.63      0.75 o 
 -10   6   2       11.51       12.03      0.78 o 
  -9   6   2       63.91       63.83      1.51 o 
  -8   6   2      126.16      131.63      2.45 o 
  -7   6   2      269.84      283.65      4.12 o 
  -6   6   2      992.99     1019.55     13.75 o 
  -5   6   2      533.12      577.15      7.08 o 
  -4   6   2     1291.54     1436.07     18.75 o 
  -3   6   2     1144.47     1155.52     15.08 o 
  -2   6   2     1561.02     1831.99     21.88 o 
  -1   6   2       55.54       50.78      0.78 o 
   0   6   2      601.23      646.16      8.52 o 
   1   6   2      257.36      254.31      3.50 o 
   2   6   2      445.22      551.56      7.34 o 
   3   6   2       77.10       72.27      1.19 o 
   4   6   2       19.49       21.64      0.74 o 
   5   6   2       12.31       12.29      0.65 o 
   6   6   2      295.70      280.95      4.63 o 
   7   6   2       50.29       48.60      1.28 o 
   8   6   2       32.76       27.52      1.90 o 
   9   6   2        6.57        6.31      0.87 o 
  10   6   2       15.17       16.53      1.19 o 
 -12   7   2        0.53        0.11      0.77 o 
 -11   7   2       22.48       21.16      1.11 o 
 -10   7   2       23.82       24.70      1.09 o 
  -9   7   2       91.80       92.59      2.80 o 
  -8   7   2      334.50      328.12      5.36 o 
  -7   7   2      233.90      239.78      4.01 o 
  -6   7   2      530.03      507.54      7.86 o 
  -5   7   2      548.17      511.31      6.31 o 
  -4   7   2      250.68      244.50      3.13 o 
  -3   7   2       35.34       36.26      0.66 o 
  -2   7   2       88.67      110.15      1.51 o 
  -1   7   2       50.24       39.64      0.67 o 
   0   7   2        0.33        0.44      0.18 o 
   1   7   2       65.62       65.62      1.10 o 
   2   7   2      351.62      355.45      4.84 o 
   3   7   2       93.40       98.41      2.06 o 
   4   7   2      435.41      437.34      6.84 o 
   5   7   2      311.41      277.18      5.13 o 
   6   7   2      164.10      166.16      2.99 o 
   7   7   2       91.42       83.77      2.71 o 
   8   7   2       10.05        9.18      0.81 o 
   9   7   2        9.41       10.30      1.40 o 
  10   7   2       14.28       16.54      1.24 o 
 -12   8   2        1.56        1.75      1.04 o 
 -11   8   2       12.54       12.56      0.90 o 
 -10   8   2        5.29        4.27      0.64 o 
  -9   8   2       37.62       36.42      1.15 o 
  -8   8   2      108.37      105.34      2.12 o 
  -7   8   2       29.07       26.48      0.95 o 
  -6   8   2      107.87      106.31      2.04 o 
  -5   8   2       15.48       14.68      0.67 o 
  -4   8   2       31.87       37.84      0.83 o 
  -3   8   2        8.53        8.84      0.37 o 
  -2   8   2       37.04       36.35      0.77 o 
  -1   8   2       97.53       97.60      1.38 o 
   0   8   2       54.64       59.99      0.93 o 
   1   8   2       37.28       38.46      0.77 o 
   2   8   2      171.08      169.09      2.47 o 
   3   8   2      258.93      273.21      4.42 o 
   4   8   2      817.48      856.99     13.01 o 
   5   8   2      259.26      246.28      4.28 o 
   6   8   2      196.41      220.72      3.82 o 
   7   8   2        0.60        0.17      0.51 o 
   8   8   2        0.02        0.37      0.54 o 
   9   8   2        2.92        3.35      0.69 o 
  10   8   2        2.21        1.59      0.87 o 
 -11   9   2       16.67       18.97      1.02 o 
 -10   9   2       23.12       24.52      1.03 o 
  -9   9   2        2.90        1.64      0.56 o 
  -8   9   2        3.65        2.81      0.55 o 
  -7   9   2       24.42       26.33      0.93 o 
  -6   9   2      133.59      139.80      2.55 o 
  -5   9   2       94.79       89.49      1.78 o 
  -4   9   2      122.16      123.13      2.13 o 
  -3   9   2      100.05       97.83      1.43 o 
  -2   9   2        0.43       -0.05      0.27 o 
  -1   9   2      392.55      409.29      5.10 o 
   0   9   2      117.33      108.74      1.70 o 
   1   9   2      143.97      147.59      2.46 o 
   2   9   2      261.68      257.13      3.64 o 
   3   9   2      146.23      149.09      3.32 o 
   4   9   2      492.20      471.58      7.41 o 
   5   9   2       91.89       86.69      1.84 o 
   6   9   2       49.74       47.61      1.27 o 
   7   9   2       45.20       38.99      1.18 o 
   8   9   2        0.09       -0.31      0.62 o 
   9   9   2        0.65        0.14      0.64 o 
 -11  10   2       21.93       22.38      1.09 o 
 -10  10   2       10.82       11.55      1.26 o 
  -9  10   2       30.80       30.96      1.10 o 
  -8  10   2        7.06        7.49      0.68 o 
  -7  10   2       10.05       11.43      0.71 o 
  -6  10   2        0.27        0.23      0.45 o 
  -5  10   2       11.74       14.37      0.69 o 
  -4  10   2        5.64        6.92      0.74 o 
  -3  10   2        6.59        9.21      0.45 o 
  -2  10   2      171.31      176.02      2.57 o 
  -1  10   2       50.02       47.41      0.95 o 
   0  10   2      850.44      884.32     12.91 o 
   1  10   2      196.29      195.37      3.18 o 
   2  10   2       31.86       27.70      0.88 o 
   3  10   2       46.85       48.41      1.27 o 
   4  10   2       25.51       19.81      0.83 o 
   5  10   2        9.83        8.46      0.65 o 
   6  10   2       22.34       23.07      0.92 o 
   7  10   2        5.61        6.47      0.69 o 
   8  10   2        6.28        6.14      0.83 o 
   9  10   2        1.02        0.02      0.65 o 
 -10  11   2        6.53        8.90      0.84 o 
  -9  11   2        0.25       -0.58      0.58 o 
  -8  11   2        2.37        2.47      0.56 o 
  -7  11   2       16.29       14.63      0.79 o 
  -6  11   2      113.88      103.91      2.27 o 
  -5  11   2      189.94      198.96      6.45 o 
  -4  11   2      123.50      111.69      2.22 o 
  -3  11   2       64.37       60.16      1.17 o 
  -2  11   2      154.63      152.73      2.61 o 
  -1  11   2       51.96       47.34      1.74 o 
   0  11   2      247.25      253.02      3.64 o 
   1  11   2      147.02      140.17      2.54 o 
   2  11   2       23.03       18.96      0.88 o 
   3  11   2       11.38       11.04      0.68 o 
   4  11   2        4.75        4.78      0.59 o 
   5  11   2       38.55       39.97      1.18 o 
   6  11   2        1.85        1.09      0.55 o 
   7  11   2        9.01        9.95      0.81 o 
   8  11   2       15.85       15.89      0.97 o 
 -10  12   2       62.08       70.81      2.18 o 
  -9  12   2       12.38       17.15      0.95 o 
  -8  12   2        0.61        0.67      0.60 o 
  -7  12   2       17.25       18.24      0.87 o 
  -6  12   2        8.88       10.16      1.01 o 
  -5  12   2       31.77       27.07      1.11 o 
  -4  12   2      107.22      102.73      2.51 o 
  -3  12   2      122.90      112.06      2.09 o 
  -2  12   2       42.79       42.27      1.39 o 
  -1  12   2       15.57       14.71      0.69 o 
   0  12   2      365.71      378.51      6.20 o 
   1  12   2       40.01       37.37      0.94 o 
   2  12   2      341.71      328.13      9.12 o 
   3  12   2       65.20       61.34      1.48 o 
   4  12   2        7.20        5.75      0.81 o 
   5  12   2        7.35        6.68      0.67 o 
   6  12   2        1.21        0.07      0.57 o 
   7  12   2       24.56       24.68      1.06 o 
   8  12   2        5.70        5.29      0.80 o 
  -9  13   2        5.84        7.34      0.87 o 
  -8  13   2       10.57       14.01      0.90 o 
  -7  13   2        6.47        6.45      0.78 o 
  -6  13   2        3.69        5.81      0.65 o 
  -5  13   2       21.86       23.93      1.07 o 
  -4  13   2      154.20      138.44      3.33 o 
  -3  13   2       58.71       49.54      1.51 o 
  -2  13   2       53.23       50.65      1.32 o 
  -1  13   2      139.28      131.76      4.27 o 
   0  13   2       26.12       24.21      0.87 o 
   1  13   2       10.95       10.75      0.83 o 
   2  13   2       31.32       29.83      1.58 o 
   3  13   2        9.87       10.77      0.74 o 
   4  13   2        2.78        3.06      0.57 o 
   5  13   2        4.09        2.99      0.61 o 
   6  13   2        1.66        2.01      0.65 o 
   7  13   2       12.11       10.76      0.89 o 
  -8  14   2        1.86        0.69      0.68 o 
  -7  14   2       20.23       21.44      1.14 o 
  -6  14   2        9.25       11.20      0.94 o 
  -5  14   2        0.95        1.46      0.65 o 
  -4  14   2        4.73        3.94      0.68 o 
  -3  14   2        2.94        2.45      0.90 o 
  -2  14   2       98.83       93.01      1.99 o 
  -1  14   2       57.35       54.01      1.35 o 
   0  14   2       22.30       22.12      1.06 o 
   1  14   2        7.81        7.47      0.80 o 
   2  14   2       35.35       34.60      1.58 o 
   3  14   2       18.10       19.29      1.02 o 
   4  14   2        1.54        1.53      0.60 o 
   5  14   2        2.53        2.24      0.64 o 
   6  14   2       23.18       22.86      1.07 o 
  -7  15   2       32.81       34.40      1.44 o 
  -6  15   2        7.24        9.10      0.94 o 
  -5  15   2        0.88        0.04      0.67 o 
  -4  15   2        0.13       -0.60      0.60 o 
  -3  15   2       25.19       24.58      1.19 o 
  -2  15   2       45.89       42.38      2.96 o 
  -1  15   2       86.70       91.30      2.08 o 
   0  15   2       94.47       97.33      2.42 o 
   1  15   2       55.83       58.80      2.69 o 
   2  15   2       18.08       22.19      1.33 o 
   3  15   2        6.86        5.65      0.83 o 
   4  15   2        7.36        8.29      1.07 o 
   5  15   2       10.29       10.68      1.01 o 
  -6  16   2        2.08        1.33      0.79 o 
  -5  16   2        2.23        1.76      0.76 o 
  -4  16   2       12.37       11.56      1.27 o 
  -3  16   2        3.15        2.86      0.74 o 
  -2  16   2       14.63       17.13      1.07 o 
  -1  16   2        9.73       12.68      1.09 o 
   0  16   2       10.85        9.93      0.92 o 
   1  16   2        1.14        0.39      0.69 o 
   2  16   2        2.65        2.38      0.75 o 
   3  16   2       16.92       19.05      1.12 o 
   4  16   2        7.85       10.20      1.06 o 
  -4  17   2        1.56        1.22      0.82 o 
  -3  17   2        3.44        3.28      0.81 o 
  -2  17   2        7.00        7.79      0.93 o 
  -1  17   2        0.70       -0.88      0.91 o 
   0  17   2        5.49        6.66      0.93 o 
   1  17   2       11.76       10.72      0.98 o 
   2  17   2        1.20        0.48      0.80 o 
 -13   0   3       13.34       15.28      2.09 o 
 -12   0   3       26.73       25.45      2.48 o 
 -11   0   3        6.22        5.34      0.92 o 
 -10   0   3      116.33      118.52      3.34 o 
  -9   0   3        0.02        0.42      0.55 o 
  -8   0   3       42.41       39.48      1.36 o 
  -7   0   3       49.23       48.37      1.15 o 
  -6   0   3      300.32      278.46      6.09 o 
  -5   0   3        8.54       11.63      0.59 o 
  -4   0   3       53.26       49.70      1.04 o 
  -3   0   3      386.29      370.93      6.38 o 
  -2   0   3      450.97      447.97      9.28 o 
  -1   0   3      133.01      160.04      3.60 o 
   0   0   3       82.76       83.97      2.00 o 
   1   0   3        7.07        5.64      0.46 o 
   2   0   3        7.09        6.26      0.85 o 
   3   0   3       15.56       15.84      0.54 o 
   4   0   3       53.01       52.54      1.21 o 
   5   0   3        0.60       -0.14      0.33 o 
   6   0   3       44.44       44.84      2.29 o 
   7   0   3       18.28       19.42      1.21 o 
   8   0   3        5.79        5.47      0.91 o 
   9   0   3        0.26       -0.65      0.79 o 
  10   0   3        1.28        0.93      1.36 o 
 -13   1   3       16.94       20.97      1.35 o 
 -12   1   3       34.26       36.22      1.30 o 
 -11   1   3       38.77       39.69      1.43 o 
 -10   1   3       34.56       30.02      0.99 o 
  -9   1   3        2.93        1.63      0.35 o 
  -8   1   3        2.08        1.28      0.26 o 
  -7   1   3        5.52        6.16      0.33 o 
  -6   1   3       60.45       52.33      0.93 o 
  -5   1   3      180.09      202.70      2.58 o 
  -4   1   3        9.77       12.95      0.38 o 
  -3   1   3      886.60      917.54     11.04 o 
  -2   1   3       18.39       16.42      0.39 o 
  -1   1   3      559.54      556.24      7.46 o 
   0   1   3      454.79      497.55      7.67 o 
   1   1   3     1716.33     1828.35     39.25 o 
   2   1   3      359.04      395.56     10.25 o 
   3   1   3      339.67      355.04      4.40 o 
   4   1   3      215.21      220.81      2.84 o 
   5   1   3       21.64       20.15      0.65 o 
   6   1   3       52.55       59.40      1.39 o 
   7   1   3       14.20       13.30      0.95 o 
   8   1   3       20.90       20.37      1.15 o 
   9   1   3        5.51        4.48      0.82 o 
  10   1   3        4.65        4.98      0.89 o 
 -13   2   3        2.85        1.24      0.84 o 
 -12   2   3       20.68       21.02      1.05 o 
 -11   2   3       30.31       27.33      1.04 o 
 -10   2   3       15.50       15.44      0.79 o 
  -9   2   3        9.65        7.92      0.49 o 
  -8   2   3        3.89        3.79      0.47 o 
  -7   2   3       58.12       56.72      2.01 o 
  -6   2   3      215.19      213.96      2.75 o 
  -5   2   3      619.37      681.73      8.26 o 
  -4   2   3     2810.11     2840.79     37.57 o 
  -3   2   3     1264.70     1346.03     17.90 o 
  -2   2   3     2996.08     2997.61     51.92 o 
  -1   2   3      106.82      114.37      1.62 o 
   0   2   3     2115.69     2066.98     50.03 o 
   1   2   3       35.87       38.55      2.54 o 
   2   2   3        5.51        7.01      0.32 o 
   3   2   3        7.31        4.63      0.49 o 
   4   2   3      680.38      722.06      8.77 o 
   5   2   3       32.32       26.47      0.71 o 
   6   2   3       14.77       13.51      0.58 o 
   7   2   3       30.86       29.07      1.02 o 
   8   2   3       41.09       42.14      1.48 o 
   9   2   3        2.57        2.17      0.76 o 
  10   2   3        6.77        8.36      0.99 o 
 -13   3   3       21.09       21.52      1.67 o 
 -12   3   3       73.70       72.91      2.13 o 
 -11   3   3       42.19       40.11      1.26 o 
 -10   3   3       99.12       88.13      1.85 o 
  -9   3   3        3.49        2.71      0.39 o 
  -8   3   3        5.29        2.92      0.37 o 
  -7   3   3       34.67       33.76      0.78 o 
  -6   3   3      185.04      188.84      3.38 o 
  -5   3   3      459.65      479.87      9.99 o 
  -4   3   3     3510.88     3507.10    103.55 o 
  -3   3   3     3740.51     3661.51     48.40 o 
  -2   3   3     1673.93     1635.71     30.43 o 
  -1   3   3      365.02      366.38      5.52 o 
   0   3   3      993.94     1083.68     14.43 o 
   1   3   3       53.45       55.65      1.23 o 
   2   3   3     6025.27     6603.32    228.19 o 
   3   3   3      191.28      199.43      2.88 o 
   4   3   3       98.85      138.48      2.44 o 
   5   3   3       30.43       35.87      0.84 o 
   6   3   3      250.08      249.82      3.70 o 
   7   3   3        4.59        5.04      0.71 o 
   8   3   3       21.05       18.25      1.11 o 
   9   3   3       13.17       13.60      1.09 o 
  10   3   3        0.73        0.19      0.79 o 
 -13   4   3       15.72       17.15      1.20 o 
 -12   4   3       31.40       30.62      1.34 o 
 -11   4   3       23.09       20.51      1.12 o 
 -10   4   3       28.58       27.19      1.00 o 
  -9   4   3        8.00        7.11      0.57 o 
  -8   4   3       41.05       39.94      0.93 o 
  -7   4   3       72.36       76.80      1.51 o 
  -6   4   3      505.19      574.55      7.85 o 
  -5   4   3      137.65      157.19      2.32 o 
  -4   4   3     2094.26     2188.97     93.13 o 
  -3   4   3      290.34      289.16     30.71 o 
  -2   4   3      299.05      274.93      4.21 o 
  -1   4   3      214.65      243.46      3.36 o 
   0   4   3     2685.04     2677.71    116.31 o 
   1   4   3      903.92      975.01     17.68 o 
   2   4   3     2372.54     2615.97     53.55 o 
   3   4   3      620.02      681.02      9.24 o 
   4   4   3       78.91       88.98      1.49 o 
   5   4   3        9.77        9.68      0.60 o 
   6   4   3      195.35      170.27      2.99 o 
   7   4   3       98.85       87.89      1.86 o 
   8   4   3      130.26      129.82      3.08 o 
   9   4   3       11.65       10.38      1.00 o 
  10   4   3        5.62        4.65      0.92 o 
 -13   5   3        4.42        4.15      2.71 o 
 -12   5   3        5.85        4.78      1.15 o 
 -11   5   3       41.66       42.08      1.51 o 
 -10   5   3      128.86      129.23      2.47 o 
  -9   5   3      175.13      177.41      4.04 o 
  -8   5   3      288.31      298.87      5.74 o 
  -7   5   3      319.71      319.23      4.57 o 
  -6   5   3      240.45      261.89      3.76 o 
  -5   5   3      851.04      914.14     12.30 o 
  -4   5   3      921.51      981.16     13.15 o 
  -3   5   3     1507.33     1578.98     23.31 o 
  -2   5   3      243.68      236.04      3.67 o 
  -1   5   3      110.30      112.71      1.50 o 
   0   5   3      130.22      117.29      2.12 o 
   1   5   3      122.05      113.20      1.81 o 
   2   5   3     2541.85     2688.77     50.90 o 
   3   5   3       61.06       62.36      1.35 o 
   4   5   3      554.84      602.49      9.22 o 
   5   5   3       18.93       14.88      0.67 o 
   6   5   3       99.24       92.01      1.87 o 
   7   5   3       77.67       73.55      2.03 o 
   8   5   3       33.86       35.52      1.86 o 
   9   5   3       10.23       10.68      1.06 o 
  10   5   3        3.87        2.39      0.86 o 
 -12   6   3        2.51        1.86      0.78 o 
 -11   6   3        1.14        1.18      0.70 o 
 -10   6   3       85.87       86.97      1.88 o 
  -9   6   3      311.77      315.39      5.17 o 
  -8   6   3      656.22      644.60      9.96 o 
  -7   6   3      200.41      202.88      3.05 o 
  -6   6   3      375.41      370.34      5.20 o 
  -5   6   3      310.90      332.70      4.66 o 
  -4   6   3     1163.23     1329.99     17.76 o 
  -3   6   3     1638.16     1702.69     22.64 o 
  -2   6   3      604.71      639.43      7.77 o 
  -1   6   3       63.93       53.58      1.23 o 
   0   6   3      144.76      151.97      1.98 o 
   1   6   3      177.79      189.51      2.41 o 
   2   6   3      201.04      219.38      3.09 o 
   3   6   3       40.60       42.32      1.02 o 
   4   6   3      101.34      102.39      1.94 o 
   5   6   3        7.44        6.66      0.57 o 
   6   6   3       94.15       93.45      1.91 o 
   7   6   3        6.87        7.83      0.67 o 
   8   6   3        6.02        5.98      1.08 o 
   9   6   3        3.85        3.74      0.83 o 
  10   6   3        7.08        6.61      0.99 o 
 -12   7   3        8.23        9.17      1.02 o 
 -11   7   3       42.35       37.00      1.50 o 
 -10   7   3       39.28       35.95      1.54 o 
  -9   7   3      116.24      108.83      2.63 o 
  -8   7   3      232.61      230.21      4.62 o 
  -7   7   3      656.23      618.99      9.51 o 
  -6   7   3      285.26      274.35      3.96 o 
  -5   7   3      244.22      232.71      3.02 o 
  -4   7   3      117.86      114.68      2.61 o 
  -3   7   3      126.25      126.92      1.74 o 
  -2   7   3      690.96      696.49      8.47 o 
  -1   7   3      548.75      571.81      7.60 o 
   0   7   3      310.48      316.24      3.96 o 
   1   7   3       61.36       61.93      1.08 o 
   2   7   3       67.94       74.85      1.85 o 
   3   7   3       64.88       62.81      1.35 o 
   4   7   3      132.09      140.38      2.54 o 
   5   7   3       56.38       59.62      1.41 o 
   6   7   3       53.54       50.54      1.32 o 
   7   7   3        3.54        2.59      0.57 o 
   8   7   3        4.79        4.18      0.63 o 
   9   7   3        0.90        1.50      0.74 o 
 -12   8   3        1.80        2.59      1.07 o 
 -11   8   3        1.09        0.52      0.60 o 
 -10   8   3       29.11       27.29      1.09 o 
  -9   8   3       72.91       71.18      1.63 o 
  -8   8   3      286.42      264.78      4.42 o 
  -7   8   3       10.37        9.16      0.64 o 
  -6   8   3       20.19       21.79      0.81 o 
  -5   8   3       72.90       63.03      1.11 o 
  -4   8   3      178.27      179.55      2.59 o 
  -3   8   3      124.86      127.33      1.89 o 
  -2   8   3      148.60      142.86      1.94 o 
  -1   8   3      137.64      140.79      1.91 o 
   0   8   3      139.45      138.05      2.07 o 
   1   8   3       24.48       25.65      0.63 o 
   2   8   3       45.46       46.77      0.92 o 
   3   8   3      313.46      340.03      5.93 o 
   4   8   3      524.02      528.98      8.25 o 
   5   8   3      194.60      195.55      3.73 o 
   6   8   3       69.21       60.66      1.89 o 
   7   8   3       37.19       39.28      1.46 o 
   8   8   3        2.08        2.90      0.64 o 
   9   8   3        0.84       -0.10      0.77 o 
 -11   9   3       22.29       25.98      1.11 o 
 -10   9   3       17.05       15.27      0.90 o 
  -9   9   3       15.94       16.99      0.84 o 
  -8   9   3        2.32        0.94      0.50 o 
  -7   9   3       29.86       27.97      0.93 o 
  -6   9   3      153.32      149.50      2.66 o 
  -5   9   3       17.94       15.12      0.56 o 
  -4   9   3       57.59       59.66      1.01 o 
  -3   9   3       95.05       80.01      1.24 o 
  -2   9   3       53.55       60.05      1.04 o 
  -1   9   3      319.20      300.64      4.19 o 
   0   9   3      279.06      291.71      4.51 o 
   1   9   3      306.87      312.19      5.19 o 
   2   9   3      394.43      425.54      7.45 o 
   3   9   3       47.31       49.84      1.24 o 
   4   9   3      226.75      255.87      5.28 o 
   5   9   3       20.51       18.80      0.83 o 
   6   9   3        0.55       -0.24      0.50 o 
   7   9   3        9.07        8.93      0.75 o 
   8   9   3        1.70        1.17      0.63 o 
   9   9   3       10.79       10.59      1.12 o 
 -11  10   3       27.94       33.44      1.46 o 
 -10  10   3       14.49       14.87      0.91 o 
  -9  10   3       17.69       16.78      0.87 o 
  -8  10   3        3.50        2.29      0.52 o 
  -7  10   3       15.91       15.98      0.76 o 
  -6  10   3       56.97       52.47      1.27 o 
  -5  10   3       58.12       58.93      2.55 o 
  -4  10   3       94.18      100.55      1.67 o 
  -3  10   3      117.82      119.56      1.75 o 
  -2  10   3      115.34      110.41      1.77 o 
  -1  10   3      253.75      258.47      3.68 o 
   0  10   3      727.82      720.63     15.86 o 
   1  10   3      316.28      304.67      4.75 o 
   2  10   3      228.77      226.24      3.81 o 
   3  10   3       58.97       55.58      1.52 o 
   4  10   3       89.25       85.91      2.62 o 
   5  10   3       33.46       33.70      1.07 o 
   6  10   3        7.08        7.04      0.84 o 
   7  10   3        8.47        7.05      0.73 o 
   8  10   3       10.21       10.13      0.86 o 
 -10  11   3        0.05        0.08      0.65 o 
  -9  11   3       48.07       53.26      1.44 o 
  -8  11   3       10.77        9.74      0.73 o 
  -7  11   3       18.64       15.35      0.76 o 
  -6  11   3       49.48       48.57      1.25 o 
  -5  11   3        3.95        3.79      0.81 o 
  -4  11   3       42.58       38.35      0.90 o 
  -3  11   3       11.56       10.82      0.60 o 
  -2  11   3       31.68       29.56      0.91 o 
  -1  11   3       15.88       15.63      0.60 o 
   0  11   3        4.88        3.14      0.42 o 
   1  11   3      120.44      112.73      4.93 o 
   2  11   3      214.34      205.08      3.54 o 
   3  11   3       43.63       42.11      1.18 o 
   4  11   3        7.50        6.55      0.65 o 
   5  11   3       32.35       29.78      1.05 o 
   6  11   3       30.01       26.86      1.04 o 
   7  11   3       20.48       21.19      0.99 o 
   8  11   3        4.53        4.80      0.78 o 
 -10  12   3        3.80        4.90      1.17 o 
  -9  12   3        0.33        0.31      0.59 o 
  -8  12   3       15.17       14.18      0.83 o 
  -7  12   3        4.11        4.92      0.64 o 
  -6  12   3       27.29       23.82      2.71 o 
  -5  12   3        2.91        1.21      0.50 o 
  -4  12   3       17.18       13.87      0.85 o 
  -3  12   3        4.47        5.18      0.60 o 
  -2  12   3       27.17       24.56      0.81 o 
  -1  12   3       25.73       24.67      0.84 o 
   0  12   3      134.23      131.27      2.12 o 
   1  12   3       89.66       80.90      2.00 o 
   2  12   3       75.40       70.97      1.62 o 
   3  12   3      111.73      104.09      2.30 o 
   4  12   3        8.06        8.28      0.71 o 
   5  12   3        6.33        4.53      0.66 o 
   6  12   3       15.70       16.27      0.88 o 
   7  12   3        0.41       -0.51      0.76 o 
  -9  13   3        1.07        0.13      0.66 o 
  -8  13   3        4.48        4.85      0.70 o 
  -7  13   3       13.59       14.75      0.84 o 
  -6  13   3       21.63       26.05      1.11 o 
  -5  13   3       58.09       55.20      1.83 o 
  -4  13   3       31.05       28.09      1.13 o 
  -3  13   3       29.60       26.69      1.20 o 
  -2  13   3        5.82        5.11      0.56 o 
  -1  13   3       12.60       13.40      0.71 o 
   0  13   3        4.61        4.56      0.65 o 
   1  13   3       16.59       15.17      0.78 o 
   2  13   3       17.49       16.39      0.81 o 
   3  13   3        9.47        7.18      0.68 o 
   4  13   3        9.15       12.12      0.92 o 
   5  13   3        5.68        4.47      0.68 o 
   6  13   3        8.34        9.13      0.83 o 
  -8  14   3        1.52       -0.28      0.71 o 
  -7  14   3       24.52       23.69      1.32 o 
  -6  14   3       18.59       17.33      1.01 o 
  -5  14   3       12.91       10.78      0.88 o 
  -4  14   3       32.46       35.10      2.45 o 
  -3  14   3       91.33       89.76      2.90 o 
  -2  14   3        3.41        2.22      0.56 o 
  -1  14   3      150.50      145.62      3.92 o 
   0  14   3       38.65       39.12      1.39 o 
   1  14   3       67.22       64.75      2.13 o 
   2  14   3       49.13       50.31      2.61 o 
   3  14   3        9.88       10.62      0.82 o 
   4  14   3       12.37       13.68      0.89 o 
   5  14   3        6.31        6.94      0.86 o 
   6  14   3        0.14        1.23      1.42 o 
  -7  15   3       20.92       21.62      1.17 o 
  -6  15   3        0.13        0.01      0.67 o 
  -5  15   3        1.04        0.98      0.68 o 
  -4  15   3       11.82       10.84      0.91 o 
  -3  15   3      129.77      135.28      4.03 o 
  -2  15   3      118.13      121.96      3.30 o 
  -1  15   3       99.03      101.44      2.50 o 
   0  15   3      105.05      101.71      2.56 o 
   1  15   3       13.07       13.97      1.02 o 
   2  15   3       16.37       15.78      1.55 o 
   3  15   3        3.29        3.41      1.09 o 
   4  15   3        3.95        3.82      0.73 o 
  -6  16   3        5.16        4.39      0.86 o 
  -5  16   3        7.67        8.27      0.90 o 
  -4  16   3        3.41        2.66      0.75 o 
  -3  16   3        0.16        0.76      0.90 o 
  -2  16   3        8.47        8.23      0.92 o 
  -1  16   3       17.69       16.33      1.29 o 
   0  16   3        2.90        3.07      0.75 o 
   1  16   3       11.66       13.36      1.26 o 
   2  16   3        3.89        6.09      0.87 o 
   3  16   3       25.90       27.98      1.33 o 
  -4  17   3        9.87        9.90      1.21 o 
  -3  17   3        4.34        4.95      1.44 o 
  -2  17   3        9.04       11.32      1.80 o 
  -1  17   3        0.40       -0.29      0.74 o 
   0  17   3        0.19       -0.76      0.76 o 
   1  17   3        4.59        5.73      0.92 o 
 -13   0   4       12.28       13.53      2.09 o 
 -12   0   4       11.82       13.34      1.63 o 
 -11   0   4      200.71      197.43      5.11 o 
 -10   0   4       24.74       25.25      1.33 o 
  -9   0   4       33.85       27.51      0.94 o 
  -8   0   4        9.99        9.35      0.56 o 
  -7   0   4       16.61       16.13      0.62 o 
  -6   0   4       15.92       13.25      0.66 o 
  -5   0   4      340.46      398.11      6.93 o 
  -4   0   4       95.36       84.35      1.62 o 
  -3   0   4      312.44      338.78      7.15 o 
  -2   0   4      482.32      501.31     10.93 o 
  -1   0   4        2.62        3.85      0.31 o 
   0   0   4     2568.27     2774.46     59.36 o 
   1   0   4       11.30        9.40      0.87 o 
   2   0   4      469.20      522.91     11.50 o 
   3   0   4       22.46       25.03      0.75 o 
   4   0   4      671.92      648.01     11.21 o 
   5   0   4       99.73       96.35      2.73 o 
   6   0   4        0.33       -0.79      1.23 o 
   7   0   4       13.32       15.57      1.20 o 
   8   0   4       18.01       18.13      1.34 o 
   9   0   4        1.80        1.69      1.35 o 
  10   0   4        0.00       -1.32      1.32 o 
 -13   1   4        2.00        2.70      1.16 o 
 -12   1   4        1.26        1.11      0.62 o 
 -11   1   4        9.31        9.52      0.75 o 
 -10   1   4       69.79       69.69      1.61 o 
  -9   1   4       57.95       64.16      1.32 o 
  -8   1   4       14.68       14.25      0.47 o 
  -7   1   4       97.09      100.58      1.61 o 
  -6   1   4      515.85      545.80      6.67 o 
  -5   1   4     1577.83     1627.67     21.64 o 
  -4   1   4     1550.06     1603.74     19.19 o 
  -3   1   4     1987.28     2076.60     30.70 o 
  -2   1   4      143.85      155.71      3.45 o 
  -1   1   4        9.14       12.11      0.42 o 
   0   1   4     1196.19     1295.75     19.69 o 
   1   1   4        8.31       12.14      0.66 o 
   2   1   4        3.49        3.44      0.34 o 
   3   1   4        8.93        6.06      0.49 o 
   4   1   4      553.07      561.27      6.91 o 
   5   1   4       43.58       44.09      1.36 o 
   6   1   4      580.96      614.96      9.80 o 
   7   1   4       22.50       25.05      0.99 o 
   8   1   4       10.08       10.32      0.95 o 
   9   1   4        1.49        0.18      0.73 o 
  10   1   4        4.05        3.17      1.24 o 
 -13   2   4        3.44        4.49      1.12 o 
 -12   2   4       17.59       17.70      0.96 o 
 -11   2   4       12.33       12.71      0.80 o 
 -10   2   4      196.97      193.37      3.27 o 
  -9   2   4       13.10       13.41      0.57 o 
  -8   2   4       93.55       92.05      1.73 o 
  -7   2   4       75.77       81.14      1.21 o 
  -6   2   4      727.17      798.67     10.77 o 
  -5   2   4      115.77      125.73      1.87 o 
  -4   2   4     3997.23     4082.81     77.27 o 
  -3   2   4      315.91      295.43      4.55 o 
  -2   2   4      429.21      467.15      6.30 o 
  -1   2   4       45.10       55.91      0.89 o 
   0   2   4      918.67      962.13     20.71 o 
   1   2   4      244.03      269.87      5.39 o 
   2   2   4     1620.98     1754.58     23.35 o 
   3   2   4       14.67       20.40      0.74 o 
   4   2   4       47.43       54.91      1.07 o 
   5   2   4       75.23       79.35      1.44 o 
   6   2   4      122.06      115.55      2.63 o 
   7   2   4        3.45        3.05      0.67 o 
   8   2   4       25.70       22.86      1.23 o 
   9   2   4        1.89        1.08      0.75 o 
  10   2   4        5.15        5.69      0.99 o 
 -13   3   4        1.01        0.85      0.92 o 
 -12   3   4       23.84       21.57      1.17 o 
 -11   3   4       21.25       22.32      0.95 o 
 -10   3   4       35.73       27.20      1.18 o 
  -9   3   4       44.61       43.84      1.00 o 
  -8   3   4        9.03       11.81      0.54 o 
  -7   3   4        6.68        5.55      0.57 o 
  -6   3   4      799.89      871.08     11.74 o 
  -5   3   4      842.37      875.50     11.76 o 
  -4   3   4     1908.20     2006.81     29.23 o 
  -3   3   4      766.68      808.55     10.83 o 
  -2   3   4      789.30      797.71     11.90 o 
  -1   3   4       40.69       40.12      0.72 o 
   0   3   4     3350.50     3355.71     87.20 o 
   1   3   4       56.13       73.02      3.92 o 
   2   3   4     3631.62     3969.60     58.42 o 
   3   3   4       82.92       77.52      1.32 o 
   4   3   4      909.29      929.25     14.38 o 
   5   3   4        5.91        5.39      0.76 o 
   6   3   4      142.01      149.27      2.70 o 
   7   3   4      129.44      115.14      3.30 o 
   8   3   4       55.47       51.00      1.73 o 
   9   3   4       19.84       19.83      1.21 o 
  10   3   4        5.46        5.20      0.98 o 
 -13   4   4        8.86       11.37      1.30 o 
 -12   4   4        9.29       11.13      1.19 o 
 -11   4   4       11.39        9.53      0.76 o 
 -10   4   4       40.93       41.61      1.03 o 
  -9   4   4       41.37       39.97      1.42 o 
  -8   4   4       16.85       11.51      0.84 o 
  -7   4   4       52.33       56.05      2.29 o 
  -6   4   4      120.76      124.20      2.48 o 
  -5   4   4      285.54      278.49      3.91 o 
  -4   4   4       85.96       84.10      1.33 o 
  -3   4   4      526.29      595.84      8.92 o 
  -2   4   4      369.02      368.20      7.74 o 
  -1   4   4       55.47       53.25      1.23 o 
   0   4   4      137.21      159.38      4.18 o 
   1   4   4       35.93       33.25      0.66 o 
   2   4   4       10.07        9.89      0.54 o 
   3   4   4      135.08      117.44      1.85 o 
   4   4   4       95.13       94.46      1.60 o 
   5   4   4       10.79        9.50      0.75 o 
   6   4   4      481.93      474.47      7.72 o 
   7   4   4       71.40       66.80      1.94 o 
   8   4   4      145.00      137.65      3.26 o 
   9   4   4        9.49        7.85      0.95 o 
 -13   5   4       10.11       10.04      2.59 o 
 -12   5   4       33.58       30.99      2.27 o 
 -11   5   4       19.24       18.14      0.88 o 
 -10   5   4       89.03       86.89      1.64 o 
  -9   5   4      226.68      234.98      3.54 o 
  -8   5   4      291.71      298.58      4.32 o 
  -7   5   4      307.65      330.12      4.69 o 
  -6   5   4     1196.24     1187.39     20.24 o 
  -5   5   4      988.98     1058.41     20.39 o 
  -4   5   4      463.76      484.60      8.43 o 
  -3   5   4      939.99      943.58     14.06 o 
  -2   5   4        7.35        9.15      0.41 o 
  -1   5   4      231.77      233.76      3.57 o 
   0   5   4      599.58      698.69      8.46 o 
   1   5   4      156.80      159.11      2.10 o 
   2   5   4     1241.30     1327.18     17.73 o 
   3   5   4       34.62       36.38      1.12 o 
   4   5   4       18.95       16.65      0.68 o 
   5   5   4       17.80       16.43      0.74 o 
   6   5   4      114.63      105.10      3.15 o 
   7   5   4       85.93       85.90      1.88 o 
   8   5   4        7.81        8.35      0.94 o 
   9   5   4       13.91       14.07      1.15 o 
 -13   6   4        7.16        9.78      1.26 o 
 -12   6   4       12.82        9.66      1.21 o 
 -11   6   4        8.09        8.48      0.83 o 
 -10   6   4        3.36        5.17      0.63 o 
  -9   6   4       18.22       19.42      1.03 o 
  -8   6   4      228.51      224.66      3.37 o 
  -7   6   4        7.37        9.54      0.51 o 
  -6   6   4      511.98      526.23      7.25 o 
  -5   6   4      459.57      459.62      6.40 o 
  -4   6   4     1103.59     1136.87     21.56 o 
  -3   6   4       92.62       92.51      1.63 o 
  -2   6   4      287.14      299.75      4.64 o 
  -1   6   4       29.16       33.06      0.65 o 
   0   6   4      456.43      540.52      7.19 o 
   1   6   4       43.95       37.36      0.67 o 
   2   6   4       81.46       80.75      1.33 o 
   3   6   4        7.75        9.15      0.56 o 
   4   6   4       27.95       23.79      0.82 o 
   5   6   4       24.52       22.25      0.96 o 
   6   6   4        8.64        7.43      0.64 o 
   7   6   4        1.89        1.19      0.51 o 
   8   6   4        4.24        3.32      0.81 o 
   9   6   4        4.41        5.86      0.97 o 
 -12   7   4        0.85        0.42      0.70 o 
 -11   7   4       15.30       13.80      0.96 o 
 -10   7   4       64.52       64.36      1.57 o 
  -9   7   4       59.23       60.97      1.46 o 
  -8   7   4      122.74      114.38      2.50 o 
  -7   7   4      446.88      465.15      6.50 o 
  -6   7   4       33.83       34.84      0.81 o 
  -5   7   4      150.89      161.53      2.43 o 
  -4   7   4      185.38      205.32      4.08 o 
  -3   7   4      131.49      139.25      2.57 o 
  -2   7   4      168.61      175.71      2.52 o 
  -1   7   4      105.39       97.11      1.38 o 
   0   7   4       55.03       58.14      1.15 o 
   1   7   4        0.35        0.79      0.27 o 
   2   7   4       12.91       12.46      0.61 o 
   3   7   4       76.26       72.23      1.87 o 
   4   7   4        2.47        2.99      0.49 o 
   5   7   4       75.28       71.03      1.60 o 
   6   7   4       17.09       14.63      0.77 o 
   7   7   4       13.58       14.08      0.82 o 
   8   7   4       26.74       27.09      1.32 o 
   9   7   4        4.48        3.97      0.92 o 
 -12   8   4        3.49        2.62      0.79 o 
 -11   8   4       16.30       14.57      1.14 o 
 -10   8   4       26.78       27.52      1.42 o 
  -9   8   4       36.46       33.38      1.07 o 
  -8   8   4       23.43       21.76      1.04 o 
  -7   8   4      122.82      135.45      2.46 o 
  -6   8   4       15.81       17.67      0.53 o 
  -5   8   4      131.69      141.85      2.13 o 
  -4   8   4       20.53       18.25      0.51 o 
  -3   8   4      115.80      115.08      2.04 o 
  -2   8   4       56.79       59.02      1.05 o 
  -1   8   4        8.28       10.05      0.46 o 
   0   8   4       98.20       97.66      1.57 o 
   1   8   4       86.61       79.54      1.36 o 
   2   8   4      152.46      162.92      3.70 o 
   3   8   4      195.49      182.86      3.17 o 
   4   8   4      223.17      248.72      4.19 o 
   5   8   4        8.95        8.13      0.66 o 
   6   8   4       16.27       17.56      0.83 o 
   7   8   4        8.09        8.27      0.75 o 
   8   8   4        6.64        7.13      0.78 o 
 -12   9   4        2.45        2.21      0.86 o 
 -11   9   4        4.24        3.51      1.08 o 
 -10   9   4       12.31       13.00      0.96 o 
  -9   9   4       10.08        7.86      0.68 o 
  -8   9   4        0.57        1.06      0.47 o 
  -7   9   4        3.49        3.31      0.50 o 
  -6   9   4      121.48      127.08      2.67 o 
  -5   9   4       43.28       39.76      0.85 o 
  -4   9   4       42.87       36.54      0.76 o 
  -3   9   4      306.92      323.76      4.13 o 
  -2   9   4      282.68      276.90      5.01 o 
  -1   9   4      816.32      833.64     16.07 o 
   0   9   4       53.14       55.28      1.20 o 
   1   9   4       45.98       45.71      0.96 o 
   2   9   4       24.24       16.89      0.75 o 
   3   9   4        7.55        7.15      0.58 o 
   4   9   4        2.00        6.14      0.62 o 
   5   9   4        5.44        3.13      0.57 o 
   6   9   4        9.10       12.60      0.79 o 
   7   9   4       13.47       14.51      0.87 o 
   8   9   4        1.10        0.38      0.65 o 
 -11  10   4        6.86        4.65      1.26 o 
 -10  10   4        2.31        1.92      1.02 o 
  -9  10   4       47.35       51.10      1.60 o 
  -8  10   4        8.32        5.53      0.58 o 
  -7  10   4        9.41        9.18      0.62 o 
  -6  10   4       42.20       39.52      1.07 o 
  -5  10   4       28.96       30.63      0.80 o 
  -4  10   4       18.41       20.73      0.60 o 
  -3  10   4       49.55       45.15      1.33 o 
  -2  10   4      901.63      908.96     15.55 o 
  -1  10   4      252.99      240.16      3.85 o 
   0  10   4      944.44      959.51     12.73 o 
   1  10   4       93.08       91.37      1.83 o 
   2  10   4      135.21      143.72      2.71 o 
   3  10   4       68.01       63.44      1.54 o 
   4  10   4       25.52       26.55      1.12 o 
   5  10   4       15.55       15.41      0.82 o 
   6  10   4       13.95       15.49      0.86 o 
   7  10   4        2.00        1.32      0.62 o 
   8  10   4        3.86        4.88      0.97 o 
 -11  11   4        3.45        3.84      2.57 o 
 -10  11   4        1.72        0.45      0.71 o 
  -9  11   4        6.69        7.14      1.16 o 
  -8  11   4       13.94       19.54      0.88 o 
  -7  11   4       18.41       17.85      0.83 o 
  -6  11   4       23.30       24.65      1.62 o 
  -5  11   4       13.93        9.45      0.67 o 
  -4  11   4       49.28       47.51      1.14 o 
  -3  11   4        9.36        9.41      0.66 o 
  -2  11   4       33.02       31.75      1.00 o 
  -1  11   4       22.77       21.75      0.97 o 
   0  11   4       48.71       48.49      1.07 o 
   1  11   4       41.53       42.25      1.42 o 
   2  11   4      135.41      132.74      2.51 o 
   3  11   4       10.86       10.31      0.73 o 
   4  11   4       32.33       30.21      1.05 o 
   5  11   4        3.00        3.32      0.61 o 
   6  11   4        5.93        6.36      0.74 o 
   7  11   4       21.03       19.69      1.01 o 
 -10  12   4        7.38        9.13      1.46 o 
  -9  12   4        6.57        6.91      1.08 o 
  -8  12   4        3.57        3.69      0.74 o 
  -7  12   4       19.72       18.44      0.85 o 
  -6  12   4        0.66        0.50      0.59 o 
  -5  12   4       56.04       59.76      1.64 o 
  -4  12   4        3.44        3.68      0.51 o 
  -3  12   4       57.50       57.02      1.68 o 
  -2  12   4       84.79       82.47      2.20 o 
  -1  12   4       14.00       12.65      0.61 o 
   0  12   4        6.15        5.85      0.76 o 
   1  12   4       13.77       15.45      0.79 o 
   2  12   4       13.24       12.36      0.76 o 
   3  12   4       12.88       13.86      0.77 o 
   4  12   4       17.06       18.72      0.90 o 
   5  12   4       18.45       19.12      1.00 o 
   6  12   4       23.36       22.80      1.23 o 
  -9  13   4        0.50        0.55      0.96 o 
  -8  13   4        2.11        1.48      0.79 o 
  -7  13   4       13.22       13.13      1.13 o 
  -6  13   4        5.12        5.91      0.87 o 
  -5  13   4        2.33        1.50      0.63 o 
  -4  13   4       18.29       17.15      1.13 o 
  -3  13   4       16.76       14.99      0.76 o 
  -2  13   4       15.07       15.34      0.76 o 
  -1  13   4        2.20        2.40      0.50 o 
   0  13   4      109.40      111.68      2.21 o 
   1  13   4        5.74        6.03      0.63 o 
   2  13   4       21.67       22.85      0.95 o 
   3  13   4        8.61       10.15      0.77 o 
   4  13   4        4.19        4.16      0.66 o 
   5  13   4       10.20       11.70      0.88 o 
   6  13   4        6.28        6.61      0.82 o 
  -8  14   4        1.02        0.08      1.05 o 
  -7  14   4        1.82        1.61      0.87 o 
  -6  14   4        8.18       10.80      1.12 o 
  -5  14   4       33.24       31.19      1.70 o 
  -4  14   4       73.95       73.31      3.95 o 
  -3  14   4      185.72      177.31      5.79 o 
  -2  14   4       82.82       81.96      2.41 o 
  -1  14   4      128.25      126.80      2.87 o 
   0  14   4       27.40       25.16      1.63 o 
   1  14   4        2.93        2.58      0.74 o 
   2  14   4       16.19       19.04      0.97 o 
   3  14   4       12.14       12.70      0.87 o 
   4  14   4       44.45       49.05      1.46 o 
   5  14   4        1.82        1.37      0.68 o 
  -7  15   4        9.35       10.15      1.23 o 
  -6  15   4        4.20        4.54      1.22 o 
  -5  15   4        2.03        1.54      0.71 o 
  -4  15   4       75.36       78.14      3.17 o 
  -3  15   4       23.01       24.53      1.60 o 
  -2  15   4      186.54      204.73     10.08 o 
  -1  15   4       29.31       28.53      1.30 o 
   0  15   4       27.06       27.46      2.00 o 
   1  15   4        3.07        2.11      0.74 o 
   2  15   4        6.28        5.87      0.85 o 
   3  15   4        2.24        0.66      0.66 o 
   4  15   4        2.97        3.19      0.88 o 
  -6  16   4       11.96       13.37      1.31 o 
  -5  16   4        0.94        1.76      0.96 o 
  -4  16   4       14.75       14.39      1.49 o 
  -3  16   4        5.12        4.67      0.80 o 
  -2  16   4        8.51       10.19      0.97 o 
  -1  16   4       10.16        8.84      1.09 o 
   0  16   4       27.66       28.88      1.67 o 
   1  16   4       12.97       13.10      1.06 o 
   2  16   4       16.28       18.61      1.18 o 
  -3  17   4        9.71       12.11      1.10 o 
  -2  17   4        4.90        4.44      1.93 o 
  -1  17   4        5.73        6.75      0.91 o 
 -14   0   5        0.72        0.02      1.62 o 
 -13   0   5        0.00       -1.17      1.34 o 
 -12   0   5       99.48       95.74      4.49 o 
 -11   0   5       42.35       37.94      2.56 o 
 -10   0   5      428.69      439.07     14.65 o 
  -9   0   5      146.94      146.15      2.92 o 
  -7   0   5       39.77       37.12      1.35 o 
  -6   0   5       41.03       35.58      1.57 o 
  -5   0   5        2.08        2.97      0.28 o 
  -4   0   5      448.66      501.58     10.49 o 
  -3   0   5       13.04       11.84      0.83 o 
  -2   0   5       26.11       28.22      0.83 o 
  -1   0   5        0.36        0.15      0.27 o 
   0   0   5        0.88        2.75      1.19 o 
   1   0   5       13.85       21.44      1.28 o 
   2   0   5        0.33        1.48      1.95 o 
   3   0   5        0.23        0.93      0.53 o 
   4   0   5      125.66      124.70      2.53 o 
   5   0   5        9.85       10.51      1.22 o 
   6   0   5       18.70       16.89      1.24 o 
   7   0   5        1.99        0.66      0.81 o 
   8   0   5        7.46        6.53      1.08 o 
   9   0   5        0.07        0.56      1.42 o 
 -14   1   5        3.77        4.20      1.23 o 
 -13   1   5        7.79        6.12      1.22 o 
 -12   1   5        2.30        1.35      0.94 o 
 -11   1   5       28.51       24.82      1.75 o 
 -10   1   5        4.76        5.91      0.52 o 
  -9   1   5       20.56       26.00      0.73 o 
  -8   1   5       18.69       20.05      0.57 o 
  -7   1   5      233.63      253.62      4.01 o 
  -6   1   5      156.57      188.33      2.45 o 
  -5   1   5     1139.95     1184.39     14.23 o 
  -4   1   5     1357.86     1470.15     21.80 o 
  -3   1   5      318.72      357.05      5.43 o 
  -2   1   5       37.85       38.58      0.73 o 
  -1   1   5       92.77       93.80      1.59 o 
   0   1   5      225.77      259.09      4.13 o 
   1   1   5      454.23      458.24     14.39 o 
   2   1   5     1086.77     1088.36     16.68 o 
   3   1   5      265.86      256.76      3.69 o 
   4   1   5     1379.62     1405.63     18.87 o 
   5   1   5      130.81      133.54      2.55 o 
   6   1   5       74.23       79.45      1.80 o 
   7   1   5       15.32       15.50      0.88 o 
   8   1   5        5.57        4.23      0.79 o 
   9   1   5        3.39        4.07      0.86 o 
 -13   2   5        2.91        1.74      1.02 o 
 -12   2   5       36.16       30.07      1.74 o 
 -11   2   5       17.40       18.16      1.04 o 
 -10   2   5      208.28      189.59      3.88 o 
  -9   2   5       54.89       53.85      0.99 o 
  -8   2   5      248.65      230.21      3.27 o 
  -7   2   5        5.46        9.19      0.44 o 
  -6   2   5      373.73      427.37      5.88 o 
  -5   2   5      117.77      118.73      2.02 o 
  -4   2   5     2169.48     2413.59     35.64 o 
  -3   2   5      438.63      510.64      7.70 o 
  -2   2   5       35.32       33.65      0.61 o 
  -1   2   5       94.55       85.98      1.50 o 
   0   2   5      745.57      848.83     13.00 o 
   1   2   5      319.57      297.53     12.06 o 
   2   2   5      880.42      993.95     15.27 o 
   3   2   5       17.56       16.49      0.68 o 
   4   2   5      333.21      308.36      4.43 o 
   5   2   5       52.80       49.66      1.84 o 
   6   2   5      165.44      167.68      3.63 o 
   7   2   5        1.69        0.46      0.66 o 
   8   2   5       29.74       27.85      1.31 o 
   9   2   5        0.87        1.27      0.80 o 
 -13   3   5        4.11        3.05      1.09 o 
 -12   3   5       22.72       21.11      1.25 o 
 -11   3   5       50.45       51.24      2.19 o 
 -10   3   5       53.68       53.49      1.48 o 
  -9   3   5       15.38       11.76      0.57 o 
  -8   3   5      197.43      201.36      3.00 o 
  -7   3   5        6.43        4.35      0.36 o 
  -6   3   5     1063.71     1103.99     14.80 o 
  -5   3   5      688.66      721.98      9.74 o 
  -4   3   5      159.33      198.04      2.80 o 
  -3   3   5      386.99      401.10      5.46 o 
  -2   3   5       66.40       68.10      1.17 o 
  -1   3   5      197.46      210.96      2.96 o 
   0   3   5     3049.14     3196.91     63.42 o 
   1   3   5      152.34      140.04      7.00 o 
   2   3   5      166.54      217.35      3.15 o 
   3   3   5      233.76      251.62      3.64 o 
   4   3   5      178.70      165.43      2.94 o 
   5   3   5       21.84       20.26      1.36 o 
   6   3   5       57.64       47.86      1.56 o 
   7   3   5       47.27       43.62      1.55 o 
   8   3   5       17.57       19.06      1.18 o 
   9   3   5        7.38        6.90      1.00 o 
 -13   4   5        3.16        2.00      1.52 o 
 -12   4   5       16.60       18.90      1.12 o 
 -11   4   5       25.01       26.75      0.97 o 
 -10   4   5       42.99       42.05      1.15 o 
  -9   4   5      414.60      400.73      6.76 o 
  -8   4   5       39.09       39.00      0.91 o 
  -7   4   5      389.25      362.30      5.09 o 
  -6   4   5      564.57      589.58      8.04 o 
  -5   4   5      114.11      115.79      2.05 o 
  -4   4   5       83.66      102.70      1.57 o 
  -3   4   5      364.78      336.74      4.63 o 
  -2   4   5       84.75       77.33      1.21 o 
  -1   4   5       57.41       66.21      1.20 o 
   0   4   5      140.08      142.92      2.48 o 
   1   4   5      307.92      343.44      7.81 o 
   2   4   5       36.30       51.20      1.08 o 
   3   4   5        6.08        6.97      0.57 o 
   4   4   5       16.75       15.80      0.78 o 
   5   4   5       24.95       23.75      1.32 o 
   6   4   5       32.83       32.18      1.30 o 
   7   4   5        7.53        8.41      0.88 o 
   8   4   5       15.93       16.93      1.13 o 
   9   4   5       11.20       12.91      1.18 o 
 -13   5   5        0.97        0.28      1.45 o 
 -12   5   5       13.89       14.91      1.48 o 
 -11   5   5       35.26       32.17      1.41 o 
 -10   5   5       19.33       20.91      1.37 o 
  -9   5   5      175.27      170.40      6.65 o 
  -8   5   5      177.02      171.89      4.30 o 
  -7   5   5        4.35        4.39      0.41 o 
  -6   5   5       89.61       96.48      1.57 o 
  -5   5   5      113.92      138.59      2.73 o 
  -4   5   5      503.20      525.87      7.94 o 
  -3   5   5      151.24      143.43      2.11 o 
  -2   5   5       46.70       39.83      0.83 o 
  -1   5   5      456.36      450.20      8.83 o 
   0   5   5       47.99       55.46      0.97 o 
   1   5   5       25.09       30.15      0.96 o 
   2   5   5       41.02       40.43      1.00 o 
   3   5   5      105.78       98.41      1.87 o 
   4   5   5        6.39        4.77      0.65 o 
   5   5   5        1.87        1.29      0.48 o 
   6   5   5       21.58       20.16      1.29 o 
   7   5   5        1.13        1.00      0.70 o 
   8   5   5       29.88       31.75      1.44 o 
   9   5   5       21.13       23.31      1.85 o 
 -13   6   5        3.62        3.70      1.59 o 
 -12   6   5        7.19        7.12      1.04 o 
 -11   6   5       13.52       12.43      0.92 o 
 -10   6   5      133.91      126.35      3.53 o 
  -9   6   5        3.68        3.16      0.53 o 
  -8   6   5      150.57      145.04      2.31 o 
  -7   6   5       14.17       11.78      0.76 o 
  -6   6   5       77.12       80.04      1.53 o 
  -5   6   5      333.66      343.26     20.30 o 
  -4   6   5       28.62       35.78      0.96 o 
  -3   6   5      425.35      436.21      9.22 o 
  -2   6   5       85.73       96.15      1.51 o 
  -1   6   5      205.89      202.24      4.63 o 
   0   6   5       80.18       94.36      1.36 o 
   1   6   5       29.70       23.98      0.87 o 
   2   6   5      150.65      160.50      2.77 o 
   3   6   5       23.53       22.12      0.78 o 
   4   6   5       19.27       22.22      0.81 o 
   5   6   5       33.99       30.12      0.98 o 
   6   6   5        1.59        0.91      0.51 o 
   7   6   5        3.98        4.49      0.81 o 
   8   6   5       11.45        9.89      1.02 o 
 -12   7   5       24.81       26.55      1.32 o 
 -11   7   5        2.05        2.20      0.68 o 
 -10   7   5       18.12       17.84      0.97 o 
  -9   7   5       61.45       51.92      1.50 o 
  -8   7   5       69.74       73.32      1.56 o 
  -7   7   5       71.60       71.90      1.33 o 
  -6   7   5       24.12       17.64      0.59 o 
  -5   7   5       98.93       99.14      5.79 o 
  -4   7   5       53.07       55.02      1.63 o 
  -3   7   5       93.28       87.73      1.72 o 
  -2   7   5        8.73       10.92      0.46 o 
  -1   7   5       56.51       57.10      0.93 o 
   0   7   5       84.46      102.66      1.63 o 
   1   7   5       21.90       18.14      0.57 o 
   2   7   5       81.17       78.76      2.07 o 
   3   7   5        1.75        2.03      0.45 o 
   4   7   5       19.44       21.15      0.82 o 
   5   7   5        3.26        3.31      0.55 o 
   6   7   5        1.07        1.14      0.58 o 
   7   7   5        1.72        2.29      0.65 o 
   8   7   5       17.96       19.97      1.26 o 
 -12   8   5        1.50        0.49      0.71 o 
 -11   8   5       23.96       23.41      1.17 o 
 -10   8   5       14.13       14.03      0.98 o 
  -9   8   5       34.23       33.67      1.31 o 
  -8   8   5        0.70        0.47      0.59 o 
  -7   8   5        1.29        0.36      0.35 o 
  -6   8   5      126.70      128.33      2.94 o 
  -5   8   5        2.34        4.50      0.42 o 
  -4   8   5       33.07       26.62      1.00 o 
  -3   8   5      117.50      112.66      2.38 o 
  -2   8   5       49.12       46.19      0.85 o 
  -1   8   5       25.05       22.71      0.65 o 
   0   8   5       60.61       58.03      1.22 o 
   1   8   5       67.95       73.24      1.97 o 
   2   8   5      101.81       94.64      1.87 o 
   3   8   5        5.78        7.27      0.59 o 
   4   8   5        2.18        1.02      0.50 o 
   5   8   5       23.69       20.52      0.88 o 
   6   8   5        7.31        8.64      0.73 o 
   7   8   5        3.75        3.00      0.68 o 
   8   8   5       18.43       20.19      1.31 o 
 -12   9   5        1.48        2.31      0.84 o 
 -11   9   5       22.50       20.95      1.14 o 
 -10   9   5       33.11       32.71      1.86 o 
  -9   9   5       15.62       13.67      0.87 o 
  -8   9   5       50.76       48.29      1.55 o 
  -7   9   5       76.49       76.21      1.89 o 
  -6   9   5      113.55      108.18      1.68 o 
  -5   9   5      117.45       99.69      2.27 o 
  -4   9   5      244.50      242.09      4.42 o 
  -3   9   5      260.78      232.36      6.26 o 
  -2   9   5      246.57      230.67      4.58 o 
  -1   9   5      299.73      282.49      4.45 o 
   0   9   5       76.78       65.75      2.13 o 
   1   9   5        7.40        8.55      0.61 o 
   2   9   5       20.57       15.61      0.75 o 
   3   9   5        3.83        4.38      0.57 o 
   4   9   5        9.93        5.63      0.62 o 
   5   9   5       13.90       12.85      0.80 o 
   6   9   5        6.19        9.30      0.79 o 
   7   9   5        3.54        2.68      0.69 o 
 -11  10   5       20.44       22.49      1.21 o 
 -10  10   5       25.44       30.75      1.54 o 
  -9  10   5        5.24        6.09      0.95 o 
  -8  10   5        0.42        0.55      0.54 o 
  -7  10   5        6.68        5.44      0.63 o 
  -6  10   5       88.20       93.38      2.12 o 
  -5  10   5      113.02      103.97      2.01 o 
  -4  10   5      127.91      127.20      2.03 o 
  -3  10   5      481.86      472.64      6.47 o 
  -2  10   5      428.22      451.63     12.83 o 
  -1  10   5     1104.79     1119.56     16.41 o 
   0  10   5        5.45        5.52      0.51 o 
   1  10   5      752.52      735.21     12.81 o 
   2  10   5      253.44      247.11      4.49 o 
   3  10   5       40.57       35.48      1.09 o 
   4  10   5       24.12       19.36      0.89 o 
   5  10   5        1.63        1.14      0.58 o 
   6  10   5       23.28       18.48      0.93 o 
   7  10   5        6.77        9.61      0.89 o 
 -11  11   5        8.02        8.09      0.97 o 
 -10  11   5        0.67        0.78      0.72 o 
  -9  11   5       11.24       11.59      0.94 o 
  -8  11   5       17.18       15.06      0.93 o 
  -7  11   5        3.15        4.84      0.78 o 
  -6  11   5       76.10       61.68      2.75 o 
  -5  11   5       29.68       32.65      0.96 o 
  -4  11   5        6.34        7.61      0.94 o 
  -3  11   5       52.04       51.23      1.08 o 
  -2  11   5       82.82       73.84      1.71 o 
  -1  11   5      143.67      142.09      2.26 o 
   0  11   5      667.83      681.54     10.50 o 
   1  11   5       23.32       22.63      0.91 o 
   2  11   5       43.61       42.94      1.21 o 
   3  11   5        6.91        6.81      0.83 o 
   4  11   5        5.17        4.18      0.64 o 
   5  11   5       45.79       49.22      1.42 o 
   6  11   5       31.78       36.40      1.28 o 
 -10  12   5        2.46        2.79      0.83 o 
  -9  12   5        7.11        6.05      0.82 o 
  -8  12   5        1.62        3.22      0.73 o 
  -7  12   5        7.28        5.37      1.93 o 
  -6  12   5        7.75        4.85      0.83 o 
  -5  12   5       23.83       24.29      1.29 o 
  -4  12   5       59.69       56.37      1.32 o 
  -3  12   5        6.58        6.71      0.57 o 
  -2  12   5       43.57       41.92      1.00 o 
  -1  12   5        0.71        1.01      0.40 o 
   0  12   5       14.37       13.79      0.78 o 
   1  12   5        1.10        0.94      0.49 o 
   2  12   5       31.52       30.33      1.05 o 
   3  12   5        9.99       11.45      0.80 o 
   4  12   5       17.05       17.63      0.91 o 
   5  12   5       18.33       17.91      0.99 o 
   6  12   5       21.97       27.24      2.86 o 
  -9  13   5        0.08       -0.37      0.71 o 
  -8  13   5        0.01       -0.68      0.82 o 
  -7  13   5        1.00        1.02      0.71 o 
  -6  13   5       19.91       20.33      1.58 o 
  -5  13   5        9.60        9.04      2.37 o 
  -4  13   5       29.28       29.97      1.30 o 
  -3  13   5       24.99       25.75      0.99 o 
  -2  13   5       12.58       11.42      0.73 o 
  -1  13   5        6.71        7.23      1.01 o 
   0  13   5        1.26        0.62      0.50 o 
   1  13   5       17.12       18.70      1.07 o 
   2  13   5        4.83        3.99      0.62 o 
   3  13   5       11.79       11.40      0.84 o 
   4  13   5        3.40        2.43      0.68 o 
   5  13   5        6.30        7.94      0.88 o 
  -8  14   5        0.03       -0.88      0.88 o 
  -7  14   5        4.88        6.06      0.98 o 
  -6  14   5       11.85       13.19      3.20 o 
  -5  14   5       70.91       67.64      6.82 o 
  -4  14   5       27.69       28.75      1.53 o 
  -3  14   5      256.78      261.14      8.99 o 
  -2  14   5       54.24       53.80      1.77 o 
  -1  14   5      206.96      208.25      4.83 o 
   0  14   5       17.42       18.30      1.06 o 
   1  14   5       97.18      107.17      3.58 o 
   2  14   5       71.24       78.28      1.87 o 
   3  14   5       31.61       37.04      1.29 o 
   4  14   5       13.78       17.16      1.00 o 
  -7  15   5        3.71        4.32      1.02 o 
  -6  15   5        6.32        8.37      2.23 o 
  -5  15   5       46.39       49.45      5.74 o 
  -4  15   5        6.87        5.65      1.00 o 
  -3  15   5       41.55       46.23      2.43 o 
  -2  15   5       16.98       16.14      1.03 o 
  -1  15   5        1.16        0.87      0.72 o 
   0  15   5        3.98        4.06      1.03 o 
   1  15   5        1.38        0.75      0.75 o 
   2  15   5       28.72       29.83      1.35 o 
   3  15   5        2.99        2.52      1.14 o 
  -5  16   5        0.54       -0.14      0.97 o 
  -4  16   5       15.20       16.45      2.81 o 
  -3  16   5       37.86       39.01      2.67 o 
  -2  16   5        7.26        7.58      1.16 o 
  -1  16   5        9.08        9.48      2.15 o 
   0  16   5        1.40        0.99      0.79 o 
   1  16   5        0.32       -0.76      0.76 o 
 -14   0   6        0.04        0.37      1.55 o 
 -13   0   6       45.72       42.66      2.96 o 
 -12   0   6       39.81       39.36      2.77 o 
 -11   0   6      188.96      163.18      6.45 o 
 -10   0   6        0.05       -0.44      0.61 o 
  -8   0   6        7.69       11.20      1.06 o 
  -7   0   6      577.73      571.25      9.92 o 
  -6   0   6        4.26        3.87      0.35 o 
  -5   0   6      387.30      406.24      8.66 o 
  -4   0   6       53.82       80.25      3.04 o 
  -3   0   6       16.12       13.32      1.00 o 
  -2   0   6     1074.90     1226.40     26.40 o 
  -1   0   6       17.82       17.80      0.76 o 
   0   0   6      337.48      320.03      7.19 o 
   1   0   6       82.61       81.87      2.19 o 
   2   0   6      642.12      649.03     14.32 o 
   3   0   6      132.94      124.59      3.27 o 
   4   0   6        7.41        9.20      2.84 o 
   5   0   6        2.13        0.13      0.72 o 
   6   0   6       13.42       13.91      1.20 o 
   7   0   6        4.00        2.99      0.92 o 
   8   0   6       10.62       13.68      1.92 o 
 -14   1   6        1.39        1.71      1.09 o 
 -13   1   6        3.86        2.03      1.05 o 
 -12   1   6       19.64       18.30      1.47 o 
 -11   1   6       72.33       69.52      1.86 o 
 -10   1   6      140.16      136.36      3.53 o 
  -9   1   6      248.37      253.10      5.92 o 
  -8   1   6       84.90       67.98      1.59 o 
  -7   1   6      215.07      231.04      3.24 o 
  -6   1   6      507.64      545.19      7.42 o 
  -5   1   6      472.46      518.57      7.88 o 
  -4   1   6      491.99      550.87      9.59 o 
  -3   1   6      193.89      190.97      3.03 o 
  -2   1   6       99.57       95.24      1.62 o 
  -1   1   6      227.52      200.43      3.25 o 
   0   1   6      175.40      178.66      2.97 o 
   1   1   6        9.64        9.37      0.69 o 
   2   1   6      414.62      401.99      6.41 o 
   3   1   6       50.15       50.28      1.11 o 
   4   1   6      532.27      542.38      7.54 o 
   5   1   6      159.55      162.04      3.01 o 
   6   1   6       16.69       15.11      0.85 o 
   7   1   6        4.42        4.62      0.79 o 
   8   1   6        0.69       -0.29      0.95 o 
 -14   2   6        3.95        4.34      1.68 o 
 -13   2   6        0.59        0.15      1.34 o 
 -12   2   6       84.86       82.10      4.12 o 
 -11   2   6       16.05        9.32      7.65 o 
 -10   2   6      214.37      205.94      4.57 o 
  -9   2   6       78.34       89.43      1.78 o 
  -8   2   6      477.04      468.64      7.27 o 
  -7   2   6      239.11      242.34      3.92 o 
  -6   2   6     1074.70     1086.43     14.56 o 
  -5   2   6      560.57      579.86      8.78 o 
  -4   2   6      184.87      176.25      2.84 o 
  -3   2   6       63.11       69.64      1.40 o 
  -2   2   6      702.98      726.06      9.75 o 
  -1   2   6      165.17      175.37      2.99 o 
   0   2   6     1533.33     1705.61     25.94 o 
   1   2   6       17.77       19.55      0.77 o 
   2   2   6     1076.16     1161.29     17.83 o 
   3   2   6       67.36       68.97      1.74 o 
   4   2   6     1354.26     1417.21     19.06 o 
   5   2   6        3.23        2.38      0.90 o 
   6   2   6      107.16      107.14      2.63 o 
   7   2   6        9.15        7.82      0.89 o 
   8   2   6        6.46        7.83      0.98 o 
 -13   3   6        9.58        7.25      1.13 o 
 -12   3   6        5.41        4.14      1.61 o 
 -11   3   6       36.13       36.03      1.37 o 
 -10   3   6       24.04       25.19      1.59 o 
  -9   3   6       11.46       10.06      0.64 o 
  -8   3   6      134.10      137.78      2.46 o 
  -7   3   6      350.00      337.04      5.32 o 
  -6   3   6       87.53      104.46      1.87 o 
  -5   3   6      210.34      217.08      4.02 o 
  -4   3   6      632.32      639.70      9.64 o 
  -3   3   6      163.41      156.30      2.26 o 
  -2   3   6      234.37      246.71      3.45 o 
  -1   3   6      172.53      191.61      3.14 o 
   0   3   6      309.67      329.80     13.24 o 
   1   3   6       41.96       47.74      1.08 o 
   2   3   6      518.02      513.86      7.08 o 
   3   3   6        6.89        5.18      0.57 o 
   4   3   6       46.43       47.67      1.52 o 
   5   3   6       10.54        8.12      0.81 o 
   6   3   6       39.72       40.28      1.46 o 
   7   3   6        1.77        0.17      0.72 o 
   8   3   6        9.19        9.98      1.02 o 
 -13   4   6        3.13        1.83      1.49 o 
 -12   4   6        6.25        4.82      1.07 o 
 -11   4   6       24.53       21.16      1.05 o 
 -10   4   6        3.86        4.17      0.66 o 
  -9   4   6      169.37      173.55      4.17 o 
  -8   4   6      328.81      352.09      5.60 o 
  -7   4   6      402.14      392.77      6.15 o 
  -6   4   6      466.51      468.29      7.21 o 
  -5   4   6       42.89       43.22      0.82 o 
  -4   4   6      409.73      434.57      6.65 o 
  -3   4   6       64.58       65.30      1.13 o 
  -2   4   6       72.08       69.18      1.14 o 
  -1   4   6      154.04      154.55      2.43 o 
   0   4   6      196.66      199.37      3.80 o 
   1   4   6       30.79       30.63      0.82 o 
   2   4   6       61.18       54.29      1.07 o 
   3   4   6        4.46        5.36      0.87 o 
   4   4   6       38.48       35.37      1.02 o 
   5   4   6       24.89       22.53      1.06 o 
   6   4   6       17.90       15.43      1.01 o 
   7   4   6        1.18        0.98      0.75 o 
   8   4   6        9.78        9.70      1.07 o 
 -13   5   6        5.06        5.73      1.79 o 
 -12   5   6       23.60       22.10      1.36 o 
 -11   5   6       10.59       11.86      1.17 o 
 -10   5   6       19.95       17.44      0.81 o 
  -9   5   6       64.01       69.53      2.95 o 
  -8   5   6        6.21        6.44      0.54 o 
  -7   5   6      362.87      379.73      5.98 o 
  -6   5   6       57.30       57.91      1.23 o 
  -5   5   6      122.54      106.92      1.84 o 
  -4   5   6       47.53       44.90      0.85 o 
  -3   5   6       83.96       91.32      1.44 o 
  -2   5   6      679.50      729.38      9.85 o 
  -1   5   6        7.70        6.92      0.42 o 
   0   5   6        6.70        5.50      0.36 o 
   1   5   6        7.25        7.22      0.62 o 
   2   5   6      252.20      249.47      4.08 o 
   3   5   6        1.72        0.89      0.43 o 
   4   5   6       12.49       11.52      0.66 o 
   5   5   6       28.66       31.31      1.02 o 
   6   5   6       19.03       21.32      1.12 o 
   7   5   6       21.55       24.23      1.27 o 
   8   5   6       14.34       18.75      1.26 o 
 -13   6   6        0.82        0.59      1.57 o 
 -12   6   6        0.78        1.54      0.88 o 
 -11   6   6        0.32       -0.75      0.75 o 
 -10   6   6       16.05       14.81      0.90 o 
  -9   6   6        0.83        0.34      0.65 o 
  -8   6   6       45.76       46.04      2.66 o 
  -7   6   6        7.10        7.17      0.75 o 
  -6   6   6       54.85       52.94      1.51 o 
  -5   6   6        7.65        6.72      0.67 o 
  -4   6   6       62.54       69.01      1.19 o 
  -3   6   6      109.52      113.01      1.99 o 
  -2   6   6      185.30      186.96      3.03 o 
  -1   6   6      465.87      456.68      6.28 o 
   0   6   6       99.53      100.81      1.98 o 
   1   6   6       99.09       77.33      4.50 o 
   2   6   6        7.94        9.21      0.70 o 
   3   6   6       15.32       10.17      0.61 o 
   4   6   6       23.45       19.78      0.81 o 
   5   6   6        7.03        6.34      0.62 o 
   6   6   6       32.59       29.03      1.06 o 
   7   6   6        6.19        7.04      0.93 o 
   8   6   6        3.79        4.26      1.57 o 
 -13   7   6        4.23        3.52      1.41 o 
 -12   7   6       13.58       14.83      1.27 o 
 -11   7   6       27.75       32.67      2.58 o 
 -10   7   6       28.93       28.22      1.70 o 
  -9   7   6       18.27       16.43      0.80 o 
  -8   7   6       19.18       21.47      0.94 o 
  -7   7   6       40.40       39.72      1.39 o 
  -6   7   6       16.12       13.86      0.62 o 
  -5   7   6       20.30       20.81      1.38 o 
  -4   7   6       12.62       13.45      0.61 o 
  -3   7   6       11.68       10.00      0.81 o 
  -2   7   6        9.01        9.47      0.45 o 
  -1   7   6      114.08      111.09      2.71 o 
   0   7   6       37.36       33.97      0.79 o 
   1   7   6       29.37       25.81      0.98 o 
   2   7   6       50.36       44.19      1.13 o 
   3   7   6       10.50        8.07      0.61 o 
   4   7   6       41.17       35.50      1.07 o 
   5   7   6        7.09        5.81      0.74 o 
   6   7   6       18.41       20.41      0.94 o 
   7   7   6        0.58        0.15      0.77 o 
 -12   8   6       16.43       16.13      1.38 o 
 -11   8   6        6.20        9.63      1.10 o 
 -10   8   6       61.60       60.58      2.85 o 
  -9   8   6        3.17        3.32      0.60 o 
  -8   8   6        5.65        5.21      0.61 o 
  -7   8   6       66.55       66.28      1.61 o 
  -6   8   6       61.59       55.62      4.73 o 
  -5   8   6       75.87       61.18      5.33 o 
  -4   8   6      329.86      321.87      4.57 o 
  -3   8   6       81.79       77.67      1.37 o 
  -2   8   6       50.88       46.21      0.97 o 
  -1   8   6       31.66       28.71      0.75 o 
   0   8   6      111.89      119.64      1.92 o 
   1   8   6      147.77      144.13      3.01 o 
   2   8   6       41.27       37.40      1.06 o 
   3   8   6       26.45       24.08      0.89 o 
   4   8   6       12.16       12.66      0.75 o 
   5   8   6        9.50        8.03      0.72 o 
   6   8   6        6.39        5.84      0.73 o 
   7   8   6        0.92        0.53      0.79 o 
 -12   9   6        2.50        0.93      1.01 o 
 -11   9   6       11.70       14.30      1.78 o 
 -10   9   6        7.79       10.14      1.71 o 
  -9   9   6       12.01       12.51      1.13 o 
  -8   9   6       10.31       10.64      1.05 o 
  -7   9   6      118.85      116.04      2.75 o 
  -6   9   6       40.82       39.29      2.06 o 
  -5   9   6        1.35        1.26      0.71 o 
  -4   9   6       39.49       41.83      1.81 o 
  -3   9   6      369.11      365.33      5.57 o 
  -2   9   6      193.41      189.27      3.96 o 
  -1   9   6       96.46       92.54      1.60 o 
   0   9   6       84.17       85.39      1.74 o 
   1   9   6       83.08       73.53      1.59 o 
   2   9   6        2.49        2.04      0.51 o 
   3   9   6       25.80       23.71      0.91 o 
   4   9   6       16.73       14.65      0.79 o 
   5   9   6        9.93       12.21      0.83 o 
   6   9   6        0.34       -0.10      0.64 o 
 -11  10   6       12.93       15.57      1.05 o 
 -10  10   6       36.47       37.84      1.77 o 
  -9  10   6       14.49       14.49      1.32 o 
  -8  10   6       23.78       21.99      1.02 o 
  -7  10   6        9.45        8.31      0.84 o 
  -6  10   6      119.81      108.50      2.05 o 
  -5  10   6      189.97      176.89      3.03 o 
  -4  10   6      174.38      168.24      7.12 o 
  -3  10   6       11.53       10.21      0.81 o 
  -2  10   6      128.81      135.57      2.43 o 
  -1  10   6        9.84        8.21      0.55 o 
   0  10   6      383.42      382.31      7.05 o 
   1  10   6       92.69       89.93      1.88 o 
   2  10   6      172.43      159.32      2.93 o 
   3  10   6       24.40       22.03      0.91 o 
   4  10   6        3.85        4.06      0.65 o 
   5  10   6        2.44        3.02      0.63 o 
   6  10   6       10.43       12.36      0.92 o 
 -11  11   6       11.01       10.58      1.04 o 
 -10  11   6        1.94        3.51      0.91 o 
  -9  11   6        3.80        3.65      0.71 o 
  -8  11   6        7.94        8.37      1.09 o 
  -7  11   6        0.22        0.35      0.55 o 
  -6  11   6      108.86      103.54      2.87 o 
  -5  11   6        9.69       11.36      1.53 o 
  -4  11   6       44.67       40.78      1.10 o 
  -3  11   6       71.89       74.19      2.13 o 
  -2  11   6       54.80       55.03      1.31 o 
  -1  11   6       75.73       74.99      1.62 o 
   0  11   6       29.47       25.98      1.64 o 
   1  11   6        0.39       -0.14      0.48 o 
   2  11   6       12.74       12.74      0.82 o 
   3  11   6       10.93       10.60      0.82 o 
   4  11   6       11.43       13.51      0.87 o 
   5  11   6       17.92       19.52      1.01 o 
 -10  12   6        4.90        7.90      1.07 o 
  -9  12   6        4.37        3.75      0.80 o 
  -8  12   6       13.22       14.72      1.13 o 
  -7  12   6        7.09        9.94      1.01 o 
  -6  12   6       10.13        9.47      1.02 o 
  -5  12   6       39.66       44.09      1.36 o 
  -4  12   6       48.96       50.11      1.44 o 
  -3  12   6       31.09       29.06      0.98 o 
  -2  12   6       22.33       20.87      0.76 o 
  -1  12   6       15.71       15.87      1.73 o 
   0  12   6        5.46        5.58      0.61 o 
   1  12   6       26.79       26.90      0.99 o 
   2  12   6       34.14       31.31      1.25 o 
   3  12   6        6.59        6.43      0.70 o 
   4  12   6       38.34       45.36      1.40 o 
   5  12   6        1.44        1.32      0.81 o 
  -9  13   6        5.03        8.52      1.43 o 
  -8  13   6        6.76        7.61      1.03 o 
  -7  13   6        1.52        1.86      0.85 o 
  -6  13   6        5.79        5.21      1.91 o 
  -5  13   6       33.75       32.51      1.53 o 
  -4  13   6       26.29       24.36      1.33 o 
  -3  13   6       27.65       25.81      1.73 o 
  -2  13   6       58.29       59.86      1.65 o 
  -1  13   6       10.62       12.60      1.13 o 
   0  13   6       20.22       20.22      0.92 o 
   1  13   6       28.10       29.96      1.08 o 
   2  13   6        2.38        2.03      0.64 o 
   3  13   6        3.04        4.07      0.88 o 
   4  13   6        8.85        8.96      0.85 o 
  -8  14   6        3.35        2.59      0.94 o 
  -7  14   6        0.37        0.36      0.82 o 
  -6  14   6        9.52       10.86      3.34 o 
  -5  14   6       36.99       33.87      3.26 o 
  -4  14   6       98.20       99.47      3.88 o 
  -3  14   6       67.00       69.24      2.36 o 
  -2  14   6       27.75       26.84      1.75 o 
  -1  14   6       15.84       14.00      1.31 o 
   0  14   6        4.96        4.03      0.68 o 
   1  14   6       20.75       24.45      1.17 o 
   2  14   6       23.10       25.01      1.14 o 
   3  14   6       54.89       61.35      1.69 o 
  -7  15   6        4.09        7.42      1.25 o 
  -6  15   6       17.87       22.10      3.67 o 
  -5  15   6        6.87        9.71      1.50 o 
  -4  15   6       23.04       28.26      1.53 o 
  -3  15   6       37.01       40.85      1.42 o 
  -2  15   6        0.30        0.63      0.89 o 
  -1  15   6       10.90       11.63      3.02 o 
   0  15   6        3.84        4.28      1.05 o 
   1  15   6        4.91        7.45      1.81 o 
  -4  16   6       39.77       49.11      2.05 o 
  -3  16   6        4.96        3.87      1.84 o 
  -2  16   6       35.28       40.17      1.92 o 
  -1  16   6       11.56       12.74      2.68 o 
 -14   0   7        3.99        2.75      1.63 o 
 -13   0   7        0.03        0.36      1.37 o 
 -12   0   7       52.84       45.44      2.97 o 
 -11   0   7       84.86       81.95      3.12 o 
 -10   0   7      293.29      295.03     10.15 o 
  -9   0   7       83.14       75.45      2.36 o 
  -8   0   7      685.26      693.86     14.63 o 
  -7   0   7       12.40       12.02      0.82 o 
  -6   0   7        2.99        7.09      1.19 o 
  -5   0   7        3.82        0.91      0.61 o 
  -4   0   7       61.85       78.09      3.01 o 
  -3   0   7      296.21      299.54      9.90 o 
  -2   0   7       27.25       25.80      1.36 o 
  -1   0   7       36.03       33.83      1.17 o 
   0   0   7       17.51       16.38      0.91 o 
   1   0   7        3.57        3.66      0.62 o 
   2   0   7       16.43       13.41      2.28 o 
   3   0   7       11.43        9.59      1.80 o 
   4   0   7        0.45        0.06      0.78 o 
   5   0   7       11.94       12.92      1.16 o 
   6   0   7        2.60        4.40      2.02 o 
   7   0   7        1.17        1.41      1.34 o 
 -14   1   7        5.35        5.16      1.17 o 
 -13   1   7        6.84        7.08      1.59 o 
 -12   1   7        9.17        8.44      1.15 o 
 -11   1   7       49.79       35.53      9.56 o 
 -10   1   7      102.63      102.64      5.00 o 
  -9   1   7       96.14       95.98      1.85 o 
  -8   1   7       45.11       44.10      1.08 o 
  -7   1   7      127.25      127.29      2.63 o 
  -6   1   7      156.29      168.58      3.28 o 
  -5   1   7       44.08       41.97      1.13 o 
  -4   1   7       71.56       76.26      1.64 o 
  -3   1   7       58.75       55.78      1.24 o 
  -2   1   7       33.60       28.11      0.68 o 
  -1   1   7       65.98       62.39      1.25 o 
   0   1   7       47.09       43.81      1.03 o 
   1   1   7       29.08       23.02      0.78 o 
   2   1   7      232.39      237.12      4.61 o 
   3   1   7      146.94      134.23      2.18 o 
   4   1   7       80.46       86.52      2.04 o 
   5   1   7       78.44       71.26      1.69 o 
   6   1   7       13.12       15.25      1.06 o 
   7   1   7        5.92        5.44      0.89 o 
 -14   2   7        6.16        7.20      1.22 o 
 -13   2   7        2.64        1.02      1.17 o 
 -12   2   7       22.25       22.90      1.45 o 
 -11   2   7       58.83       56.89      2.26 o 
 -10   2   7      125.09      120.83      4.00 o 
  -9   2   7      312.10      309.10      8.50 o 
  -8   2   7      288.75      294.28      5.48 o 
  -7   2   7      280.40      270.63      5.04 o 
  -6   2   7       13.10       14.85      0.75 o 
  -5   2   7      212.84      228.51      3.64 o 
  -4   2   7       24.11       24.22      0.64 o 
  -3   2   7       57.60       50.40      1.02 o 
  -2   2   7       19.41       21.98      0.61 o 
  -1   2   7       66.04       65.97      1.30 o 
   0   2   7       38.06       40.13      0.99 o 
   1   2   7       20.68       20.42      1.03 o 
   2   2   7      421.60      402.32      8.28 o 
   3   2   7       25.66       27.86      1.00 o 
   4   2   7      411.71      407.13      5.82 o 
   5   2   7       11.24       11.95      0.94 o 
   6   2   7       33.62       34.06      1.41 o 
   7   2   7        1.12        0.54      0.78 o 
 -14   3   7        0.98       -0.13      1.24 o 
 -13   3   7        1.02        0.12      0.92 o 
 -12   3   7        2.44        2.12      0.89 o 
 -11   3   7       12.53        9.08      0.81 o 
 -10   3   7       11.08        8.34      0.84 o 
  -9   3   7        8.97        6.60      0.70 o 
  -8   3   7      154.89      139.35      3.24 o 
  -7   3   7        6.59        5.89      0.60 o 
  -6   3   7       40.38       40.18      0.94 o 
  -5   3   7       33.69       40.04      0.91 o 
  -4   3   7       42.18       42.01      0.93 o 
  -3   3   7      259.24      257.17      4.05 o 
  -2   3   7       22.68       21.97      0.54 o 
  -1   3   7        7.57        5.89      0.82 o 
   0   3   7       17.95       16.64      0.65 o 
   1   3   7       22.65       25.30      1.23 o 
   2   3   7       38.06       37.70      1.52 o 
   3   3   7        6.11        3.23      0.74 o 
   4   3   7       89.78       92.31      2.81 o 
   5   3   7        3.40        1.44      0.63 o 
   6   3   7       22.20       21.91      1.16 o 
   7   3   7        2.15        0.42      0.75 o 
 -13   4   7       14.69       17.38      1.59 o 
 -12   4   7        0.89        0.01      0.66 o 
 -11   4   7       28.76       29.26      1.59 o 
 -10   4   7      126.05      127.81      4.45 o 
  -9   4   7      267.94      255.19      4.91 o 
  -8   4   7      381.00      363.54      9.76 o 
  -7   4   7      280.85      270.48      4.96 o 
  -6   4   7      169.96      187.92      3.11 o 
  -5   4   7       88.38       96.32      1.75 o 
  -4   4   7      116.50      118.39      2.05 o 
  -3   4   7      466.80      458.79      7.02 o 
  -2   4   7        3.81        5.02      0.37 o 
  -1   4   7      494.78      507.34      7.93 o 
   0   4   7       10.85        8.95      0.63 o 
   1   4   7        8.69        8.36      0.53 o 
   2   4   7      311.98      317.19      5.86 o 
   3   4   7       36.59       36.00      1.01 o 
   4   4   7        2.75        2.36      0.54 o 
   5   4   7       12.88       12.70      0.91 o 
   6   4   7       12.89       13.51      1.77 o 
   7   4   7       11.89       10.46      1.06 o 
 -13   5   7        4.50        4.01      1.47 o 
 -12   5   7        4.29        3.88      0.76 o 
 -11   5   7        0.75        0.31      0.60 o 
 -10   5   7       16.07       14.81      1.13 o 
  -9   5   7       68.55       68.13      1.79 o 
  -8   5   7      214.56      202.19      3.98 o 
  -7   5   7      168.58      162.82      3.18 o 
  -6   5   7      165.29      161.57      3.19 o 
  -5   5   7       22.92       22.80      0.87 o 
  -4   5   7      229.73      245.71      3.93 o 
  -3   5   7      162.59      179.05      2.96 o 
  -2   5   7      613.27      631.05      8.58 o 
  -1   5   7       59.25       59.76      1.10 o 
   0   5   7       10.47        8.11      0.55 o 
   1   5   7       39.08       39.54      1.03 o 
   2   5   7        6.96        6.82      0.66 o 
   3   5   7        0.94        1.27      0.46 o 
   4   5   7        1.79        0.54      0.47 o 
   5   5   7        3.40        2.83      0.61 o 
   6   5   7       33.67       32.71      1.41 o 
   7   5   7       31.45       34.60      1.53 o 
 -13   6   7        6.00        7.45      2.23 o 
 -12   6   7       18.55       19.96      1.86 o 
 -11   6   7        2.69        2.02      0.66 o 
 -10   6   7        2.88        2.22      0.64 o 
  -9   6   7        9.47       12.25      0.83 o 
  -8   6   7        9.01        6.79      0.55 o 
  -7   6   7      138.42      137.38      2.77 o 
  -6   6   7       88.19       82.40      1.60 o 
  -5   6   7       59.48       56.02      1.21 o 
  -4   6   7      323.78      317.43      5.01 o 
  -3   6   7      431.34      429.87      6.66 o 
  -2   6   7      338.76      330.51      5.20 o 
  -1   6   7      295.71      299.03      5.88 o 
   0   6   7       38.56       37.69      1.03 o 
   1   6   7       32.16       32.54      0.94 o 
   2   6   7       12.05       15.54      0.83 o 
   3   6   7        6.32        5.11      0.64 o 
   4   6   7        1.63        3.67      0.55 o 
   5   6   7       20.80       23.20      0.94 o 
   6   6   7       59.68       67.57      2.05 o 
   7   6   7        9.86       11.54      1.12 o 
 -13   7   7       13.92       14.52      1.39 o 
 -12   7   7       31.70       30.00      1.64 o 
 -11   7   7       13.37       13.22      1.22 o 
 -10   7   7       55.74       59.31      2.74 o 
  -9   7   7        0.34       -0.05      0.60 o 
  -8   7   7       21.96       18.88      0.80 o 
  -7   7   7        6.47        5.00      0.48 o 
  -6   7   7       15.62       13.29      1.02 o 
  -5   7   7        1.19        1.19      0.38 o 
  -4   7   7      138.16      143.59      2.51 o 
  -3   7   7       47.30       47.99      1.23 o 
  -2   7   7      133.18      137.15      3.42 o 
  -1   7   7       48.89       50.69      1.24 o 
   0   7   7      107.13      104.30      1.76 o 
   1   7   7       57.32       53.96      1.30 o 
   2   7   7       28.92       28.05      1.30 o 
   3   7   7       39.62       38.66      1.12 o 
   4   7   7        1.22        1.26      0.60 o 
   5   7   7        1.99        1.13      0.62 o 
   6   7   7        1.09        0.65      1.30 o 
 -12   8   7        7.01        6.64      1.11 o 
 -11   8   7        3.03        3.28      0.95 o 
 -10   8   7        1.75        2.05      0.84 o 
  -9   8   7       16.99       15.58      2.64 o 
  -8   8   7       15.45       14.07      0.85 o 
  -7   8   7      122.27      116.40      2.19 o 
  -6   8   7      136.28      125.75      4.34 o 
  -5   8   7      102.34       83.55      1.98 o 
  -4   8   7      202.69      196.99      3.80 o 
  -3   8   7       11.16       10.69      0.73 o 
  -2   8   7       26.31       30.63      0.93 o 
  -1   8   7       32.65       31.21      0.94 o 
   0   8   7       58.26       57.58      1.36 o 
   1   8   7       14.29       12.76      0.69 o 
   2   8   7       45.46       35.31      1.06 o 
   3   8   7       18.52       18.71      0.84 o 
   4   8   7        2.75        4.05      0.61 o 
   5   8   7        3.51        2.94      0.64 o 
   6   8   7       18.36       22.30      1.04 o 
 -12   9   7        9.09       12.50      2.61 o 
 -11   9   7       35.25       37.25      1.92 o 
 -10   9   7       17.55       22.27      2.26 o 
  -9   9   7        0.27        0.24      0.56 o 
  -8   9   7       47.57       46.38      1.20 o 
  -7   9   7       44.43       42.86      1.88 o 
  -6   9   7      234.68      242.22      7.59 o 
  -5   9   7       55.98       51.31      3.32 o 
  -4   9   7      393.11      402.54      7.30 o 
  -3   9   7       33.81       32.68      1.01 o 
  -2   9   7      135.83      131.40      2.37 o 
  -1   9   7       97.12       94.52      1.85 o 
   0   9   7      119.55      123.03      2.34 o 
   1   9   7       96.48       87.22      2.70 o 
   2   9   7        2.39        0.58      0.49 o 
   3   9   7        0.62        0.31      0.53 o 
   4   9   7       44.39       47.33      1.36 o 
   5   9   7        1.76        1.28      0.63 o 
 -11  10   7       10.09       11.02      1.99 o 
 -10  10   7        4.06        3.60      1.22 o 
  -9  10   7        4.13        3.84      0.71 o 
  -8  10   7        4.55        2.44      0.79 o 
  -7  10   7       29.80       19.70      9.33 o 
  -6  10   7       41.40       32.32      2.34 o 
  -5  10   7      140.05      122.55      6.50 o 
  -4  10   7       23.80       26.45      0.96 o 
  -3  10   7      318.55      318.75      5.06 o 
  -2  10   7       96.28       91.73      1.84 o 
  -1  10   7      401.65      415.49      7.64 o 
   0  10   7      114.18      112.42      2.21 o 
   1  10   7       84.80       78.60      2.58 o 
   2  10   7        9.04        8.80      0.71 o 
   3  10   7        9.49        7.94      0.72 o 
   4  10   7        3.48        5.54      0.71 o 
   5  10   7        4.16        4.16      0.75 o 
 -11  11   7        5.19        4.70      1.50 o 
 -10  11   7       15.43       21.22      2.02 o 
  -9  11   7        3.36        2.32      1.18 o 
  -8  11   7        8.27        8.64      0.99 o 
  -7  11   7        6.16        6.61      0.94 o 
  -6  11   7       21.51       22.27      1.03 o 
  -5  11   7       10.44       11.89      0.81 o 
  -4  11   7        2.09        2.84      0.52 o 
  -3  11   7        3.77        4.84      0.58 o 
  -2  11   7       72.67       73.34      1.80 o 
  -1  11   7       21.32       23.59      1.10 o 
   0  11   7        2.79        1.68      0.71 o 
   1  11   7       14.09       13.79      1.39 o 
   2  11   7        3.15        3.15      0.60 o 
   3  11   7       15.34       16.92      0.92 o 
   4  11   7       22.71       25.07      1.07 o 
 -10  12   7        2.11        0.09      1.37 o 
  -9  12   7        2.43        2.41      1.12 o 
  -8  12   7        7.60       10.61      1.09 o 
  -7  12   7       31.87       33.57      1.53 o 
  -6  12   7       31.87       30.91      1.66 o 
  -5  12   7       13.34       14.75      0.92 o 
  -4  12   7        4.06        3.10      0.94 o 
  -3  12   7       19.14       19.49      0.84 o 
  -2  12   7       13.76       13.74      0.88 o 
  -1  12   7        0.48        0.91      0.61 o 
   0  12   7        7.96        9.58      0.85 o 
   1  12   7       12.67       11.87      0.92 o 
   2  12   7        4.61        3.67      0.67 o 
   3  12   7       23.78       26.32      1.09 o 
   4  12   7       12.12       15.34      1.54 o 
  -9  13   7       26.09       30.79      1.62 o 
  -8  13   7        0.15        0.15      0.85 o 
  -7  13   7        3.66        2.85      1.08 o 
  -6  13   7        3.13        3.22      0.82 o 
  -5  13   7       77.07       80.16      2.03 o 
  -4  13   7        3.62        3.65      0.71 o 
  -3  13   7       44.09       44.63      1.53 o 
  -2  13   7       28.37       32.21      1.25 o 
  -1  13   7       10.26       11.38      0.91 o 
   0  13   7       14.46       18.54      1.05 o 
   1  13   7       17.45       17.54      1.06 o 
   2  13   7        1.59        0.41      0.73 o 
   3  13   7       22.60       22.30      1.28 o 
  -8  14   7        0.13       -0.83      0.86 o 
  -7  14   7        7.91        6.78      2.17 o 
  -6  14   7       15.30       16.34      2.18 o 
  -5  14   7       30.46       29.87      1.56 o 
  -4  14   7       26.46       29.14      2.13 o 
  -3  14   7       23.67       28.17      1.47 o 
  -2  14   7       11.78       12.76      2.50 o 
  -1  14   7       47.61       55.23      1.74 o 
   0  14   7        1.39        3.05      1.03 o 
   1  14   7       37.05       45.99      1.70 o 
  -6  15   7        8.84       10.50      4.43 o 
  -5  15   7        6.24        5.75      1.56 o 
  -4  15   7        1.70        2.11      1.26 o 
  -3  15   7        1.70        2.64      0.98 o 
  -2  15   7        0.31        0.42      2.20 o 
  -1  15   7        3.65        4.43      2.69 o 
   0  15   7       10.52       10.18      2.22 o 
 -14   0   8       10.64       14.79      2.04 o 
 -13   0   8        2.37        0.62      1.33 o 
 -12   0   8        3.93        4.06      1.29 o 
 -11   0   8        8.04        6.71      0.87 o 
 -10   0   8        7.15       10.55      0.94 o 
  -9   0   8       26.96       28.51      1.29 o 
  -8   0   8       74.78       69.72      3.00 o 
  -7   0   8      103.77      107.04      4.20 o 
  -6   0   8      222.92      248.40      8.40 o 
  -5   0   8        3.84        1.83      0.77 o 
  -4   0   8       13.14       18.28      1.24 o 
  -3   0   8        0.02        0.18      0.67 o 
  -2   0   8      155.33      185.41      6.33 o 
  -1   0   8       29.05       25.90      1.48 o 
   0   0   8       64.76       73.80      2.30 o 
   1   0   8      378.92      377.16      8.79 o 
   2   0   8      188.36      181.18      6.38 o 
   3   0   8        1.51        0.99      0.67 o 
   4   0   8       88.83       84.42      2.64 o 
   5   0   8       37.55       40.05      1.80 o 
   6   0   8      161.18      181.71      7.07 o 
   7   0   8        0.04       -0.36      1.50 o 
 -14   1   8        0.18        0.35      0.98 o 
 -13   1   8       13.03       10.90      1.88 o 
 -12   1   8        9.92        8.98      0.83 o 
 -11   1   8       18.22       20.26      1.01 o 
 -10   1   8       36.51       34.64      1.22 o 
  -9   1   8        7.93        9.82      0.74 o 
  -8   1   8        2.14        0.31      0.51 o 
  -7   1   8       59.69       61.58      1.57 o 
  -6   1   8       47.79       60.07      1.49 o 
  -5   1   8        5.00        5.12      1.08 o 
  -4   1   8       49.90       44.22      1.49 o 
  -3   1   8       90.72       98.21      2.58 o 
  -2   1   8       37.22       43.00      1.14 o 
  -1   1   8        1.42        0.95      0.36 o 
   0   1   8      209.69      211.54      3.56 o 
   1   1   8       26.44       23.01      0.83 o 
   2   1   8      144.20      143.65      5.23 o 
   3   1   8      103.82      101.70      1.80 o 
   4   1   8       22.99       20.08      0.89 o 
   5   1   8        0.51        0.08      0.98 o 
   6   1   8       24.50       30.20      1.42 o 
 -14   2   8        7.01        5.16      1.18 o 
 -13   2   8        3.43        3.10      1.04 o 
 -12   2   8        7.54        6.61      0.90 o 
 -11   2   8       13.85       13.55      0.86 o 
 -10   2   8      172.01      180.29      3.68 o 
  -9   2   8      202.77      205.41      4.06 o 
  -8   2   8      151.13      154.91      3.17 o 
  -7   2   8      190.67      194.97      3.81 o 
  -6   2   8       26.88       27.07      0.94 o 
  -5   2   8        4.92        2.87      0.43 o 
  -4   2   8        9.62       10.45      0.77 o 
  -3   2   8       59.39       59.41      1.76 o 
  -2   2   8        7.44        9.14      0.57 o 
  -1   2   8       39.54       36.09      1.71 o 
   0   2   8       21.28       22.23      0.76 o 
   1   2   8      121.98      114.83      2.17 o 
   2   2   8      511.79      545.84     12.32 o 
   3   2   8        1.68        1.82      0.59 o 
   4   2   8       70.98       71.57      1.97 o 
   5   2   8       15.51       12.57      0.99 o 
   6   2   8       16.53       18.50      2.16 o 
 -13   3   8        7.53        8.86      1.17 o 
 -12   3   8        3.17        1.66      0.66 o 
 -11   3   8        7.18        5.77      0.73 o 
 -10   3   8       31.25       29.71      1.38 o 
  -9   3   8       27.31       29.47      1.14 o 
  -8   3   8      348.11      347.41      6.42 o 
  -7   3   8      100.78      109.37      2.36 o 
  -6   3   8       52.48       52.54      1.38 o 
  -5   3   8        5.49        4.37      0.47 o 
  -4   3   8       74.30       76.65      1.73 o 
  -3   3   8       68.62       69.68      1.60 o 
  -2   3   8       60.30       52.36      1.41 o 
  -1   3   8       50.12       43.10      1.26 o 
   0   3   8       15.66       13.56      0.69 o 
   1   3   8        8.07        5.96      0.63 o 
   2   3   8        1.41        0.98      0.52 o 
   3   3   8       12.78       11.35      0.93 o 
   4   3   8       16.36       15.92      0.96 o 
   5   3   8        0.21        0.56      0.69 o 
   6   3   8        5.02        4.59      1.17 o 
 -13   4   8        3.09        2.74      0.78 o 
 -12   4   8        7.53        6.61      0.81 o 
 -11   4   8        3.40        3.93      0.67 o 
 -10   4   8       26.87       30.54      1.23 o 
  -9   4   8      110.75      113.06      2.53 o 
  -8   4   8      163.01      177.35      5.74 o 
  -7   4   8      102.21       94.90      2.15 o 
  -6   4   8        7.42       10.03      0.67 o 
  -5   4   8      229.79      227.91      4.29 o 
  -4   4   8      167.56      173.68      3.35 o 
  -3   4   8      598.89      608.23      9.25 o 
  -2   4   8      512.34      511.18      9.31 o 
  -1   4   8       41.34       35.19      1.15 o 
   0   4   8       85.42       81.47      1.64 o 
   1   4   8        0.45        0.57      0.52 o 
   2   4   8        1.68        1.55      0.44 o 
   3   4   8        7.49        5.90      0.58 o 
   4   4   8        0.42        0.82      0.54 o 
   5   4   8        3.21        2.23      0.80 o 
   6   4   8       11.10       11.99      1.77 o 
 -13   5   8       11.43       12.29      1.17 o 
 -12   5   8        5.90        4.19      0.77 o 
 -11   5   8        0.86        0.73      0.61 o 
 -10   5   8       22.00       22.47      1.06 o 
  -9   5   8      244.00      248.13      6.90 o 
  -8   5   8      147.22      157.05      3.23 o 
  -7   5   8      252.60      265.09      5.00 o 
  -6   5   8       66.99       71.06      2.93 o 
  -5   5   8       56.56       58.33      1.48 o 
  -4   5   8      593.57      607.63      9.27 o 
  -3   5   8       83.33       82.89      1.62 o 
  -2   5   8      559.04      572.49      8.76 o 
  -1   5   8       71.15       63.51      1.70 o 
   0   5   8        4.34        0.94      2.24 o 
   1   5   8        0.00       -0.21      0.41 o 
   2   5   8       30.05       22.55      0.82 o 
   3   5   8       19.90       18.80      0.79 o 
   4   5   8       15.87       24.60      0.96 o 
   5   5   8       24.60       25.98      1.25 o 
   6   5   8       28.71       36.20      1.55 o 
 -13   6   8        5.89        5.77      1.12 o 
 -12   6   8        8.19        8.81      0.90 o 
 -11   6   8        1.70        1.26      0.66 o 
 -10   6   8       10.63       10.62      0.85 o 
  -9   6   8        3.12        4.33      1.57 o 
  -8   6   8       26.33       25.35      1.01 o 
  -7   6   8       82.38       77.01      1.86 o 
  -6   6   8       21.53       19.27      0.86 o 
  -5   6   8       52.79       51.87      1.83 o 
  -4   6   8      466.66      478.79      7.41 o 
  -3   6   8      381.39      371.26      5.84 o 
  -2   6   8      148.54      145.27      2.54 o 
  -1   6   8      290.34      267.67      9.52 o 
   0   6   8       20.83       18.23      0.87 o 
   1   6   8       84.87       74.99      1.61 o 
   2   6   8       20.07       13.87      0.92 o 
   3   6   8       11.99        9.30      0.83 o 
   4   6   8       45.89       39.50      1.20 o 
   5   6   8        3.48        4.84      0.87 o 
   6   6   8       50.70       55.61      1.94 o 
 -12   7   8       14.35       12.05      1.87 o 
 -11   7   8       60.28       67.98      2.88 o 
 -10   7   8        4.16        5.05      0.75 o 
  -9   7   8       16.49       15.32      0.88 o 
  -8   7   8        0.95        0.73      0.64 o 
  -7   7   8       46.14       35.05      1.17 o 
  -6   7   8      159.40      159.95      3.23 o 
  -5   7   8       72.19       66.03      1.78 o 
  -4   7   8      185.70      186.36      3.18 o 
  -3   7   8       11.12       12.52      0.80 o 
  -2   7   8       37.13       35.97      1.35 o 
  -1   7   8       61.85       58.12      2.37 o 
   0   7   8      128.51      121.10      2.68 o 
   1   7   8       68.38       63.87      1.72 o 
   2   7   8       67.70       56.61      1.64 o 
   3   7   8       10.86        8.72      0.72 o 
   4   7   8        1.47        0.62      0.71 o 
   5   7   8        0.18       -0.33      0.76 o 
 -12   8   8       20.39       23.16      2.01 o 
 -11   8   8        4.75        2.13      0.98 o 
 -10   8   8       20.85       23.00      1.38 o 
  -9   8   8       19.45       17.86      0.94 o 
  -8   8   8       37.65       37.43      1.24 o 
  -7   8   8      179.11      169.98      3.45 o 
  -6   8   8      233.60      224.95      4.15 o 
  -5   8   8       47.97       49.47      1.23 o 
  -4   8   8      301.44      298.44      5.55 o 
  -3   8   8       26.27       24.99      1.01 o 
  -2   8   8       43.53       38.83      1.83 o 
  -1   8   8       54.01       52.56      1.27 o 
   0   8   8       20.00       19.28      1.01 o 
   1   8   8       36.07       30.91      1.19 o 
   2   8   8      103.51      112.74      2.85 o 
   3   8   8        0.84        0.27      0.55 o 
   4   8   8       31.63       34.59      1.18 o 
   5   8   8        3.61        4.09      0.72 o 
 -12   9   8        0.14        0.14      1.01 o 
 -11   9   8       14.62       18.29      1.43 o 
 -10   9   8        1.14        1.35      1.73 o 
  -9   9   8        1.43        1.19      0.80 o 
  -8   9   8       23.77       19.99      1.34 o 
  -7   9   8       42.37       37.28      1.26 o 
  -6   9   8       54.21       50.99      1.27 o 
  -5   9   8      133.33      122.88      3.03 o 
  -4   9   8       68.27       64.07      2.07 o 
  -3   9   8       45.89       45.60      2.22 o 
  -2   9   8       60.84       54.13      1.52 o 
  -1   9   8       88.00       84.18      2.09 o 
   0   9   8       42.18       38.94      1.34 o 
   1   9   8       45.37       41.28      1.41 o 
   2   9   8       10.85       13.92      0.93 o 
   3   9   8        4.09        4.98      0.67 o 
   4   9   8        0.09       -0.32      0.59 o 
 -11  10   8       34.45       35.27      4.68 o 
 -10  10   8       17.94       22.97      1.63 o 
  -9  10   8       21.01       21.84      1.39 o 
  -8  10   8       17.89       18.23      2.29 o 
  -7  10   8        7.43        2.16      1.36 o 
  -6  10   8       88.62       84.98      2.51 o 
  -5  10   8       24.78       27.25      1.10 o 
  -4  10   8       31.47       31.60      1.01 o 
  -3  10   8       12.19       12.74      0.72 o 
  -2  10   8       11.05       10.33      0.79 o 
  -1  10   8       12.52       11.21      1.47 o 
   0  10   8       75.74       78.72      2.06 o 
   1  10   8        2.76        3.19      1.13 o 
   2  10   8       23.49       25.07      1.39 o 
   3  10   8        9.62        9.21      1.29 o 
   4  10   8        7.42        7.54      0.97 o 
 -10  11   8       13.24       14.81      1.27 o 
  -9  11   8        3.64        5.41      1.33 o 
  -8  11   8        0.51       -0.01      1.04 o 
  -7  11   8       10.29       10.07      1.96 o 
  -6  11   8        8.95        6.89      1.20 o 
  -5  11   8       32.38       32.06      1.87 o 
  -4  11   8        9.92       10.51      0.98 o 
  -3  11   8        6.80        5.62      0.61 o 
  -2  11   8        5.51        5.15      0.92 o 
  -1  11   8       14.05       12.94      1.41 o 
   0  11   8        7.34        6.69      0.77 o 
   1  11   8        6.23        7.14      0.98 o 
   2  11   8       14.34       17.53      1.07 o 
   3  11   8        1.58        1.67      1.15 o 
  -9  12   8        3.78        2.54      1.33 o 
  -8  12   8       17.93       18.01      1.76 o 
  -7  12   8        1.41        2.16      0.82 o 
  -6  12   8        1.15        0.04      0.61 o 
  -5  12   8       45.15       47.10      1.83 o 
  -4  12   8        0.37       -0.01      0.53 o 
  -3  12   8       11.40       13.06      0.96 o 
  -2  12   8       13.75       15.77      1.26 o 
  -1  12   8       10.59       11.37      1.21 o 
   0  12   8       10.43       10.54      0.88 o 
   1  12   8        2.76        2.24      0.71 o 
   2  12   8       16.98       20.36      1.18 o 
  -8  13   8       21.14       24.37      2.00 o 
  -7  13   8        2.54        2.98      0.91 o 
  -6  13   8       11.97       13.97      1.22 o 
  -5  13   8        2.55        2.50      0.84 o 
  -4  13   8       14.80       16.05      1.00 o 
  -3  13   8        2.47        2.86      1.21 o 
  -2  13   8       17.76       19.10      1.08 o 
  -1  13   8        4.71        5.59      0.79 o 
   0  13   8        2.01        1.67      0.74 o 
   1  13   8       14.50       16.51      3.39 o 
  -7  14   8        1.01        3.09      1.34 o 
  -6  14   8       13.38       17.03      2.10 o 
  -5  14   8        2.31        5.82      0.83 o 
  -4  14   8        6.18        7.35      1.88 o 
  -3  14   8        1.79        0.29      0.92 o 
  -2  14   8        9.39       12.55      1.68 o 
  -1  14   8        2.33        4.90      1.37 o 
   0  14   8        8.24       10.79      1.16 o 
  -4  15   8        6.49        4.26      1.57 o 
  -3  15   8        7.95        3.96      1.64 o 
 -14   0   9        0.01       -0.09      1.42 o 
 -13   0   9        4.33        6.21      1.57 o 
 -12   0   9       12.00       13.79      1.14 o 
 -11   0   9        9.30       10.36      0.99 o 
 -10   0   9        8.78        9.19      0.93 o 
  -9   0   9        5.31        4.72      1.17 o 
  -8   0   9       33.42       33.89      2.13 o 
  -7   0   9       63.31       66.81      3.06 o 
  -6   0   9        0.06       -0.45      0.72 o 
  -5   0   9       60.44       63.19      2.70 o 
  -4   0   9        3.41        2.95      0.83 o 
  -3   0   9       95.42       81.80      3.27 o 
  -2   0   9        9.22        9.95      1.34 o 
  -1   0   9      215.06      202.27      7.12 o 
   0   0   9        4.02        3.44      1.17 o 
   1   0   9      186.97      169.77      6.32 o 
   2   0   9        0.36       -0.60      0.62 o 
   3   0   9        2.26        1.40      0.93 o 
   4   0   9        0.72        1.15      1.28 o 
   5   0   9        0.02        0.01      1.31 o 
 -14   1   9       24.11       27.93      1.76 o 
 -13   1   9       14.84       15.76      1.34 o 
 -12   1   9        0.76       -0.30      0.64 o 
 -11   1   9       19.30       17.82      0.97 o 
 -10   1   9        6.94        6.73      0.88 o 
  -9   1   9        4.13        3.22      0.91 o 
  -8   1   9       37.13       38.15      1.23 o 
  -7   1   9       89.52       86.89      2.00 o 
  -6   1   9        8.35        9.89      0.86 o 
  -5   1   9       49.26       50.65      1.68 o 
  -4   1   9        3.64        2.45      0.59 o 
  -3   1   9       33.10       29.77      1.25 o 
  -2   1   9       50.20       53.74      1.84 o 
  -1   1   9       23.93       22.95      1.40 o 
   0   1   9      151.85      142.50      3.72 o 
   1   1   9       12.15       12.52      0.85 o 
   2   1   9       13.61       11.07      1.36 o 
   3   1   9        2.96        2.04      0.55 o 
   4   1   9        7.01       10.57      2.53 o 
   5   1   9       10.15       10.42      0.99 o 
 -13   2   9        3.94        4.19      1.02 o 
 -12   2   9        5.61        4.06      0.75 o 
 -11   2   9       17.20       15.33      0.93 o 
 -10   2   9       52.94       54.42      1.58 o 
  -9   2   9       62.84       61.24      2.20 o 
  -8   2   9       13.08       14.43      0.82 o 
  -7   2   9       32.12       32.93      1.12 o 
  -6   2   9        8.51        9.58      0.65 o 
  -5   2   9        5.65        5.20      0.68 o 
  -4   2   9       25.19       23.41      1.08 o 
  -3   2   9       25.85       26.79      1.21 o 
  -2   2   9       58.39       59.13      3.16 o 
  -1   2   9       14.38       14.53      1.13 o 
   0   2   9       40.75       40.43      1.30 o 
   1   2   9       25.01       21.86      0.99 o 
   2   2   9        3.82        4.11      0.87 o 
   3   2   9       18.06       15.82      1.33 o 
   4   2   9       55.12       57.52      1.75 o 
   5   2   9       14.31       13.57      1.07 o 
 -13   3   9        0.96        1.21      0.74 o 
 -12   3   9       11.42       13.11      0.95 o 
 -11   3   9       21.64       23.73      1.10 o 
 -10   3   9       48.93       51.20      1.54 o 
  -9   3   9       22.03       21.00      0.96 o 
  -8   3   9       94.02       82.98      2.79 o 
  -7   3   9       58.91       58.48      1.55 o 
  -6   3   9      138.54      126.95      2.67 o 
  -5   3   9       71.58       69.95      1.68 o 
  -4   3   9        2.50        2.45      0.82 o 
  -3   3   9       37.61       34.36      1.39 o 
  -2   3   9       76.20       69.96      2.22 o 
  -1   3   9       10.67       11.08      1.57 o 
   0   3   9        5.73        8.73      1.61 o 
   1   3   9        7.73        9.25      1.54 o 
   2   3   9       34.85       34.50      1.19 o 
   3   3   9        0.53       -0.02      0.49 o 
   4   3   9        9.01       10.26      0.92 o 
   5   3   9        1.07        2.42      0.93 o 
 -13   4   9       19.32       20.68      1.38 o 
 -12   4   9        2.08        0.03      0.64 o 
 -11   4   9        5.48        5.04      0.71 o 
 -10   4   9       24.28       22.73      1.06 o 
  -9   4   9       18.02       18.01      0.95 o 
  -8   4   9       26.57       26.17      1.03 o 
  -7   4   9       31.03       26.42      1.02 o 
  -6   4   9       15.72       16.82      0.82 o 
  -5   4   9      351.67      345.93      6.32 o 
  -4   4   9      299.08      294.88      5.45 o 
  -3   4   9      472.05      484.33     10.95 o 
  -2   4   9      245.61      247.77      5.94 o 
  -1   4   9       38.97       37.78      1.23 o 
   0   4   9       12.43       13.22      1.11 o 
   1   4   9       13.39       12.39      1.54 o 
   2   4   9        3.46        2.80      1.14 o 
   3   4   9        0.78        1.47      0.58 o 
   4   4   9        2.83        5.09      1.39 o 
   5   4   9        7.52        8.74      1.64 o 
 -13   5   9       17.89       20.52      1.22 o 
 -12   5   9       10.38       10.21      1.08 o 
 -11   5   9        9.76       12.16      0.99 o 
 -10   5   9       85.55       78.85      2.03 o 
  -9   5   9       37.49       32.31      1.18 o 
  -8   5   9       82.94       75.74      1.89 o 
  -7   5   9       62.33       58.72      1.84 o 
  -6   5   9        6.84        7.41      0.64 o 
  -5   5   9        5.00        4.29      0.60 o 
  -4   5   9      396.81      398.68      7.20 o 
  -3   5   9      307.83      300.66      5.56 o 
  -2   5   9      125.74      125.42      3.35 o 
  -1   5   9      124.25      127.16      3.43 o 
   0   5   9       35.86       43.43      1.71 o 
   1   5   9        0.95        1.32      0.56 o 
   2   5   9       18.53       23.02      1.03 o 
   3   5   9        6.77        5.76      0.93 o 
   4   5   9        1.06        0.83      0.86 o 
   5   5   9        3.12        5.33      1.36 o 
 -13   6   9       20.34       24.22      1.69 o 
 -12   6   9        6.65        7.34      0.99 o 
 -11   6   9        1.31       -0.12      0.71 o 
 -10   6   9        2.25        1.36      0.61 o 
  -9   6   9       72.93       81.84      2.04 o 
  -8   6   9        1.28        0.06      0.56 o 
  -7   6   9      113.58      114.30      2.52 o 
  -6   6   9      100.92      101.61      2.26 o 
  -5   6   9      103.01       97.64      2.20 o 
  -4   6   9      206.30      203.11      4.13 o 
  -3   6   9       62.00       63.78      1.62 o 
  -2   6   9      172.63      175.23      4.43 o 
  -1   6   9       99.37       97.34      5.16 o 
   0   6   9       40.12       42.44      2.17 o 
   1   6   9        5.77        5.90      1.08 o 
   2   6   9        4.87        9.30      0.80 o 
   3   6   9       13.82       14.54      0.95 o 
   4   6   9       23.40       28.99      1.54 o 
   5   6   9        4.95        3.51      1.12 o 
 -12   7   9        3.75        2.23      1.02 o 
 -11   7   9       13.23       11.71      0.95 o 
 -10   7   9        8.45        8.87      1.02 o 
  -9   7   9       21.21       20.77      1.00 o 
  -8   7   9        9.94        6.66      0.71 o 
  -7   7   9       52.65       50.51      1.47 o 
  -6   7   9       16.67       14.64      0.90 o 
  -5   7   9       11.94       11.69      0.80 o 
  -4   7   9       15.38       14.63      1.11 o 
  -3   7   9       89.29       82.47      2.42 o 
  -2   7   9      142.52      144.16      2.99 o 
  -1   7   9       45.36       36.92      6.33 o 
   0   7   9       89.68       99.00      2.38 o 
   1   7   9      104.69      102.52      2.45 o 
   2   7   9       11.92       12.95      0.93 o 
   3   7   9        0.86        1.16      0.67 o 
   4   7   9        1.48        1.95      1.07 o 
 -12   8   9       15.43       15.03      2.39 o 
 -11   8   9        3.11        3.06      0.97 o 
 -10   8   9       16.32       17.28      1.14 o 
  -9   8   9       38.46       37.68      1.48 o 
  -8   8   9        9.57        7.38      0.76 o 
  -7   8   9       66.48       62.67      1.69 o 
  -6   8   9      174.79      167.84      3.43 o 
  -5   8   9      104.90      108.41      4.65 o 
  -4   8   9       17.04       15.84      1.20 o 
  -3   8   9        1.66        2.09      0.60 o 
  -2   8   9       31.39       27.21      1.32 o 
  -1   8   9      102.38      103.20      4.08 o 
   0   8   9       80.24       73.70      1.97 o 
   1   8   9       23.44       25.32      1.17 o 
   2   8   9        0.66        0.52      0.65 o 
   3   8   9       14.02       15.31      1.23 o 
   4   8   9        2.59        2.53      1.13 o 
 -11   9   9        2.36        0.81      0.96 o 
 -10   9   9        8.68        7.10      1.48 o 
  -9   9   9        3.44        3.28      1.52 o 
  -8   9   9        8.06        7.32      0.79 o 
  -7   9   9       68.58       68.07      1.79 o 
  -6   9   9       70.44       67.04      2.18 o 
  -5   9   9      129.64      128.41      6.63 o 
  -4   9   9      128.35      126.51      3.35 o 
  -3   9   9       16.98       16.83      0.77 o 
  -2   9   9        5.59        5.81      0.77 o 
  -1   9   9        8.63        7.89      1.64 o 
   0   9   9        0.85        1.02      0.66 o 
   1   9   9        0.02       -0.55      0.62 o 
   2   9   9       23.47       26.39      1.21 o 
   3   9   9        4.26        4.90      0.85 o 
 -11  10   9        5.02        6.90      1.10 o 
 -10  10   9       61.52       76.52      3.47 o 
  -9  10   9        0.70        0.99      0.85 o 
  -8  10   9        6.59        7.57      1.32 o 
  -7  10   9        0.54       -0.74      0.74 o 
  -6  10   9       16.71       14.22      1.13 o 
  -5  10   9        2.87        2.75      1.27 o 
  -4  10   9       15.17       13.92      0.88 o 
  -3  10   9       15.31       16.90      1.24 o 
  -2  10   9        3.54        2.11      0.72 o 
  -1  10   9        7.41        5.19      1.09 o 
   0  10   9        9.49        8.70      0.87 o 
   1  10   9        2.06        2.74      0.74 o 
   2  10   9       14.07       13.16      1.04 o 
   3  10   9        2.96        2.33      1.06 o 
 -10  11   9        2.81        3.02      1.40 o 
  -9  11   9       18.82       24.93      1.99 o 
  -8  11   9       17.86       21.77      1.84 o 
  -7  11   9        9.68        8.41      0.85 o 
  -6  11   9        7.65        6.98      1.15 o 
  -5  11   9       10.64       13.29      0.93 o 
  -4  11   9        2.68        2.79      0.55 o 
  -3  11   9        6.60        6.06      0.69 o 
  -2  11   9        3.25        3.65      0.77 o 
  -1  11   9        8.77       10.40      1.15 o 
   0  11   9        1.16        2.20      0.72 o 
   1  11   9       21.53       26.57      1.86 o 
   2  11   9        3.09        3.89      0.87 o 
  -9  12   9       27.90       33.85      2.35 o 
  -8  12   9       12.48       16.62      1.83 o 
  -7  12   9        9.11       13.67      1.69 o 
  -6  12   9        0.65       -0.25      1.02 o 
  -5  12   9        1.17       -0.30      0.63 o 
  -4  12   9        0.52        0.98      0.57 o 
  -3  12   9        5.84        5.61      0.93 o 
  -2  12   9        2.19        1.60      1.03 o 
  -1  12   9        2.78        2.54      0.75 o 
   0  12   9       17.46       18.26      1.48 o 
   1  12   9        0.41        0.34      0.76 o 
  -7  13   9       12.44       16.42      1.87 o 
  -6  13   9        1.40        1.19      0.92 o 
  -5  13   9        2.93        3.31      0.90 o 
  -4  13   9       12.92       15.56      1.59 o 
  -3  13   9        0.02        1.60      0.75 o 
  -2  13   9       13.38       12.70      1.03 o 
  -1  13   9        4.03        6.00      0.85 o 
  -5  14   9        2.41        3.55      0.97 o 
  -4  14   9        4.01        4.44      1.04 o 
  -3  14   9        7.09        8.63      1.54 o 
 -13   0  10        6.90       12.10      1.82 o 
 -12   0  10       41.92       40.55      2.69 o 
 -11   0  10        0.24        0.55      1.15 o 
 -10   0  10        4.26        5.03      1.27 o 
  -9   0  10        6.88        5.58      1.13 o 
  -8   0  10       44.52       47.64      2.57 o 
  -7   0  10       13.50       14.58      1.50 o 
  -6   0  10        1.93        1.68      0.83 o 
  -5   0  10       66.76       62.96      2.82 o 
  -4   0  10       38.31       34.30      1.96 o 
  -3   0  10       88.75       82.45      3.48 o 
  -2   0  10      209.39      221.55      7.73 o 
  -1   0  10      173.28      164.19      6.08 o 
   0   0  10      714.80      693.94     22.00 o 
   1   0  10        1.92        0.88      1.11 o 
   2   0  10       14.65       13.09      1.48 o 
   3   0  10        3.78        7.95      1.41 o 
 -13   1  10       11.36       13.75      1.04 o 
 -12   1  10        0.77        1.27      0.67 o 
 -11   1  10       19.07       19.42      1.01 o 
 -10   1  10        4.62        5.43      1.04 o 
  -9   1  10       17.89       14.24      1.45 o 
  -8   1  10       95.35       94.55      2.82 o 
  -7   1  10      149.15      136.74      3.66 o 
  -6   1  10      275.93      274.49      6.55 o 
  -5   1  10      144.86      139.57      3.63 o 
  -4   1  10       20.46       17.33      1.06 o 
  -3   1  10       40.67       39.78      1.59 o 
  -2   1  10      156.63      145.19      3.84 o 
  -1   1  10      213.64      196.19      4.95 o 
   0   1  10       92.01       85.36      2.58 o 
   1   1  10      179.68      171.90      4.47 o 
   2   1  10        1.95        3.23      0.76 o 
   3   1  10        1.89        2.98      1.18 o 
   4   1  10      119.08      140.05      5.63 o 
 -13   2  10       27.64       32.28      1.38 o 
 -12   2  10        7.30        5.97      0.78 o 
 -11   2  10       12.36       12.68      0.91 o 
 -10   2  10       32.30       34.71      1.27 o 
  -9   2  10       25.21       25.65      1.07 o 
  -8   2  10        6.60        8.52      0.73 o 
  -7   2  10       68.52       63.54      1.64 o 
  -6   2  10       44.17       40.56      1.53 o 
  -5   2  10       18.23       17.65      1.10 o 
  -4   2  10       36.02       30.22      1.45 o 
  -3   2  10       68.39       62.60      2.03 o 
  -2   2  10      101.71       92.77      2.73 o 
  -1   2  10      130.84      130.15      3.55 o 
   0   2  10       38.43       32.15      1.47 o 
   1   2  10        8.46       10.94      1.02 o 
   2   2  10        4.47        3.81      1.15 o 
   3   2  10        3.43        4.75      1.32 o 
   4   2  10        4.45        5.47      2.68 o 
 -13   3  10       10.63       12.30      1.02 o 
 -12   3  10       19.50       17.16      1.04 o 
 -11   3  10       18.68       21.09      1.57 o 
 -10   3  10       34.56       38.38      1.33 o 
  -9   3  10        2.94        3.12      0.65 o 
  -8   3  10       22.49       23.55      1.51 o 
  -7   3  10       12.73       12.65      0.79 o 
  -6   3  10        3.86        3.97      0.60 o 
  -5   3  10      215.92      209.40      5.13 o 
  -4   3  10       75.51       76.07      2.87 o 
  -3   3  10       68.47       65.64      2.12 o 
  -2   3  10       76.16       77.40      2.64 o 
  -1   3  10        2.89        2.43      0.84 o 
   0   3  10        0.19        0.27      1.05 o 
   1   3  10        7.49        9.25      1.42 o 
   2   3  10        1.39        0.69      0.69 o 
   3   3  10        3.92        5.44      1.68 o 
   4   3  10        0.17       -1.13      1.58 o 
 -13   4  10        9.57       10.96      0.99 o 
 -12   4  10        9.24       10.68      0.94 o 
 -11   4  10        0.10        0.07      0.62 o 
 -10   4  10        2.54        2.54      0.65 o 
  -9   4  10       12.01       12.43      0.86 o 
  -8   4  10       17.30       16.96      0.88 o 
  -7   4  10       35.12       33.25      1.15 o 
  -6   4  10       49.95       49.96      1.44 o 
  -5   4  10      168.09      162.63      3.29 o 
  -4   4  10      281.71      270.51      6.45 o 
  -3   4  10       38.83       35.61      1.51 o 
  -2   4  10       52.13       50.14      1.85 o 
  -1   4  10       11.55       11.87      1.61 o 
   0   4  10       20.52       21.69      1.81 o 
   1   4  10        2.16        2.23      1.18 o 
   2   4  10        4.89        9.39      2.70 o 
   3   4  10        4.29        4.94      1.07 o 
   4   4  10       18.25       25.11      3.06 o 
 -13   5  10       23.52       27.35      1.47 o 
 -12   5  10       16.70       18.61      1.06 o 
 -11   5  10        8.14        7.14      0.82 o 
 -10   5  10        1.60        2.18      0.65 o 
  -9   5  10       28.56       30.09      1.14 o 
  -8   5  10        7.67        8.65      0.74 o 
  -7   5  10        9.37        9.79      0.78 o 
  -6   5  10      132.21      128.74      2.75 o 
  -5   5  10       19.55       17.89      0.90 o 
  -4   5  10      225.82      231.81      4.46 o 
  -3   5  10       92.63       79.91      3.50 o 
  -2   5  10       92.25       86.83      3.93 o 
  -1   5  10        5.22        3.65      1.32 o 
   0   5  10        0.87        1.73      1.24 o 
   1   5  10       11.18       10.52      1.54 o 
   2   5  10        1.84        0.41      0.65 o 
   3   5  10        2.36        1.52      0.75 o 
   4   5  10        1.30        2.03      1.08 o 
 -12   6  10        0.58       -0.68      0.68 o 
 -11   6  10        0.61       -0.13      0.64 o 
 -10   6  10        0.81        0.50      0.61 o 
  -9   6  10       28.89       25.90      1.08 o 
  -8   6  10       15.61       13.13      0.85 o 
  -7   6  10       18.09       20.26      0.98 o 
  -6   6  10       19.87       20.56      0.97 o 
  -5   6  10       16.19       16.60      0.90 o 
  -4   6  10       48.59       47.12      1.40 o 
  -3   6  10        6.85        7.83      1.68 o 
  -2   6  10       30.85       26.18      2.22 o 
  -1   6  10       11.17       11.42      1.68 o 
   0   6  10       15.37       11.62      1.46 o 
   1   6  10        6.58        5.60      1.08 o 
   2   6  10        2.71        2.37      0.69 o 
   3   6  10        2.92        4.00      0.85 o 
 -12   7  10        8.25       10.86      2.04 o 
 -11   7  10       15.79       17.62      1.08 o 
 -10   7  10       10.60       11.65      0.90 o 
  -9   7  10        5.14        2.55      0.67 o 
  -8   7  10       26.86       27.62      1.14 o 
  -7   7  10       60.77       54.17      1.56 o 
  -6   7  10       38.21       37.86      1.30 o 
  -5   7  10       57.97       55.37      1.94 o 
  -4   7  10       27.05       26.51      1.35 o 
  -3   7  10       32.43       31.51      1.44 o 
  -2   7  10       16.54       17.27      1.88 o 
  -1   7  10        8.97        6.48      0.90 o 
   0   7  10        4.29        7.01      3.11 o 
   1   7  10       11.41        9.06      0.88 o 
   2   7  10        3.58        3.26      0.74 o 
   3   7  10        2.14        1.81      0.76 o 
 -11   8  10       26.64       31.23      1.32 o 
 -10   8  10        6.97        7.49      0.81 o 
  -9   8  10        7.16        6.28      0.85 o 
  -8   8  10       11.36       10.39      1.19 o 
  -7   8  10       32.34       33.67      1.22 o 
  -6   8  10        0.19       -0.74      0.74 o 
  -5   8  10        2.30        1.59      0.83 o 
  -4   8  10       12.72       13.10      1.12 o 
  -3   8  10       24.62       26.94      1.35 o 
  -2   8  10       14.29       14.91      1.80 o 
  -1   8  10       50.66       53.91      2.06 o 
   0   8  10       32.30       33.63      1.61 o 
   1   8  10        0.93        0.57      0.69 o 
   2   8  10       10.97       11.78      1.56 o 
 -11   9  10        5.48        5.59      1.06 o 
 -10   9  10        0.10       -0.67      0.67 o 
  -9   9  10        3.47        4.63      0.78 o 
  -8   9  10        3.96        4.06      1.39 o 
  -7   9  10        8.53        6.28      0.97 o 
  -6   9  10       13.06       13.48      1.26 o 
  -5   9  10        6.56        6.78      1.45 o 
  -4   9  10       10.67       11.08      2.03 o 
  -3   9  10        4.16        3.45      0.65 o 
  -2   9  10       38.89       33.97      1.64 o 
  -1   9  10        7.60        9.20      2.92 o 
   0   9  10       11.67       12.55      1.14 o 
   1   9  10       21.40       25.29      1.50 o 
   2   9  10        2.76        3.24      1.01 o 
 -10  10  10        8.91        7.74      1.17 o 
  -9  10  10       17.93       17.70      1.65 o 
  -8  10  10       12.05       11.97      1.15 o 
  -7  10  10       13.47       12.90      1.70 o 
  -6  10  10        2.30        2.40      1.67 o 
  -5  10  10       24.25       23.76      1.37 o 
  -4  10  10        3.20        2.55      0.66 o 
  -3  10  10        0.33        1.10      0.65 o 
  -2  10  10        8.60       12.77      1.19 o 
  -1  10  10        1.96        2.24      0.84 o 
   0  10  10        8.83       11.76      1.92 o 
   1  10  10       14.10       16.48      2.22 o 
  -9  11  10        8.78       12.15      1.73 o 
  -8  11  10        0.51        1.01      1.18 o 
  -7  11  10        0.89       -1.19      1.46 o 
  -6  11  10        0.48       -0.69      0.69 o 
  -5  11  10        6.80        7.67      1.82 o 
  -4  11  10        3.84        4.55      0.74 o 
  -3  11  10       18.56       19.34      1.36 o 
  -2  11  10        0.87        0.08      0.81 o 
  -1  11  10        3.55        6.10      0.99 o 
   0  11  10        7.17        8.81      0.97 o 
  -8  12  10        1.22        0.44      1.27 o 
  -7  12  10        2.15        2.82      0.92 o 
  -6  12  10        6.69        7.77      1.12 o 
  -5  12  10        5.56        8.31      0.90 o 
  -4  12  10        1.52        2.12      0.71 o 
  -3  12  10        3.38        4.07      1.55 o 
  -2  12  10        2.57        1.75      0.94 o 
  -1  12  10        3.03        3.62      1.00 o 
  -6  13  10        4.41        5.40      1.45 o 
  -5  13  10        4.00        5.15      2.15 o 
  -4  13  10        4.30        4.91      1.01 o 
  -3  13  10        0.74        0.17      1.28 o 
 -13   0  11       25.59       26.22      2.34 o 
 -12   0  11        0.36       -0.28      1.27 o 
 -11   0  11       45.82       48.39      2.84 o 
 -10   0  11        0.11       -1.06      1.06 o 
  -9   0  11        0.31        1.30      0.94 o 
  -8   0  11       38.34       33.04      2.13 o 
  -7   0  11        6.18        5.16      1.21 o 
  -6   0  11      109.57      109.60      4.32 o 
  -5   0  11        3.98        4.97      1.16 o 
  -4   0  11        4.43        3.75      1.16 o 
  -3   0  11       85.06       81.59      3.61 o 
  -2   0  11       90.65       89.18      3.96 o 
  -1   0  11      108.81      101.94      4.29 o 
   0   0  11       10.96       11.77      1.54 o 
   1   0  11        5.93        9.44      1.40 o 
   2   0  11        9.69       11.92      1.47 o 
 -13   1  11       19.71       25.31      1.65 o 
 -12   1  11       22.49       23.44      1.47 o 
 -11   1  11        1.95        1.25      0.90 o 
 -10   1  11        6.00        7.70      1.01 o 
  -9   1  11       43.04       41.03      1.73 o 
  -8   1  11        6.29        7.78      0.90 o 
  -7   1  11      103.17      106.57      3.06 o 
  -6   1  11       10.48       13.08      1.05 o 
  -5   1  11        5.21        3.66      0.81 o 
  -4   1  11       20.93       19.49      1.21 o 
  -3   1  11        1.21        1.83      0.83 o 
  -2   1  11       79.08       77.75      2.56 o 
  -1   1  11       59.11       54.69      2.05 o 
   0   1  11       14.30       14.55      1.21 o 
   1   1  11       13.66       15.25      2.46 o 
   2   1  11        1.07        2.59      1.18 o 
   3   1  11        5.32        8.16      1.51 o 
 -13   2  11       11.19       14.53      1.11 o 
 -12   2  11        7.47        9.63      1.01 o 
 -11   2  11       12.35       14.16      0.92 o 
 -10   2  11       13.71       13.70      1.02 o 
  -9   2  11       15.25       12.49      1.37 o 
  -8   2  11       49.56       47.30      1.82 o 
  -7   2  11       93.04       84.59      2.58 o 
  -6   2  11       82.91       79.60      2.46 o 
  -5   2  11       45.07       44.53      2.16 o 
  -4   2  11        6.21        7.14      0.90 o 
  -3   2  11        5.92        5.54      0.96 o 
  -2   2  11        8.64        8.23      2.31 o 
  -1   2  11        4.26        4.55      0.95 o 
   0   2  11        6.24        6.43      0.93 o 
   1   2  11       16.18       15.65      1.71 o 
   2   2  11       28.63       33.45      2.32 o 
   3   2  11        0.24        2.91      1.30 o 
 -13   3  11       21.10       21.68      1.21 o 
 -12   3  11       26.39       27.69      2.08 o 
 -11   3  11       32.48       30.85      1.25 o 
 -10   3  11        4.86        7.23      0.78 o 
  -9   3  11        2.40        2.02      0.59 o 
  -8   3  11       58.42       46.92      1.43 o 
  -7   3  11       22.28       21.23      1.38 o 
  -6   3  11        9.81        9.10      1.05 o 
  -5   3  11      111.50      102.20      2.92 o 
  -4   3  11       44.25       41.77      1.67 o 
  -3   3  11       39.56       36.48      1.64 o 
  -2   3  11        4.63        3.13      0.96 o 
  -1   3  11        2.70        3.46      1.35 o 
   0   3  11        6.21        8.40      1.50 o 
   1   3  11        6.69       10.42      1.52 o 
   2   3  11       21.45       27.09      2.09 o 
   3   3  11       16.46       21.67      1.96 o 
 -12   4  11        2.68        2.74      0.74 o 
 -11   4  11        3.78        3.00      0.72 o 
 -10   4  11        7.98        7.81      0.82 o 
  -9   4  11        8.50        9.40      0.81 o 
  -8   4  11        1.93        1.15      0.59 o 
  -7   4  11        2.57        2.00      0.56 o 
  -6   4  11       49.54       48.82      1.80 o 
  -5   4  11        8.08        9.68      0.97 o 
  -4   4  11       48.25       47.55      1.77 o 
  -3   4  11        3.26        1.93      0.90 o 
  -2   4  11        2.31        2.37      1.40 o 
  -1   4  11       18.37       19.29      1.91 o 
   0   4  11        2.48        2.72      1.09 o 
   1   4  11        3.03        4.27      0.83 o 
   2   4  11        9.41        7.29      1.02 o 
   3   4  11        1.14        1.96      1.28 o 
 -12   5  11        1.22        1.41      0.75 o 
 -11   5  11       13.61       15.76      1.02 o 
 -10   5  11        8.48        6.98      0.86 o 
  -9   5  11        5.81        5.70      0.74 o 
  -8   5  11        9.29       10.53      0.83 o 
  -7   5  11        0.76        1.50      0.79 o 
  -6   5  11        3.10        3.77      0.80 o 
  -5   5  11       32.15       31.14      1.50 o 
  -4   5  11      102.70      106.13      3.05 o 
  -3   5  11        8.45       10.04      1.64 o 
  -1   5  11        4.12        5.06      1.40 o 
   0   5  11        5.51        7.34      1.55 o 
   1   5  11        3.23        0.83      1.39 o 
   2   5  11        1.33        0.56      2.16 o 
 -12   6  11        1.54        0.92      0.71 o 
 -11   6  11        0.58       -0.53      0.86 o 
 -10   6  11        3.23        2.43      0.70 o 
  -9   6  11        3.50        4.61      0.70 o 
  -8   6  11       72.94       75.53      1.97 o 
  -7   6  11       18.93       20.07      1.01 o 
  -6   6  11       18.06       16.69      0.93 o 
  -5   6  11        4.61        3.91      0.66 o 
  -4   6  11        3.09        6.90      1.55 o 
  -3   6  11       94.93       91.52      4.10 o 
  -2   6  11       86.65       83.61      3.90 o 
  -1   6  11        7.64        7.85      1.63 o 
   0   6  11       11.00       13.15      1.56 o 
   1   6  11        3.02        2.73      0.88 o 
   2   6  11        0.55        2.27      0.93 o 
 -11   7  11        5.94        4.81      0.82 o 
 -10   7  11        0.01       -0.60      0.60 o 
  -9   7  11        0.46       -0.17      0.64 o 
  -8   7  11       33.33       35.71      1.60 o 
  -7   7  11        7.51        8.42      1.08 o 
  -6   7  11      104.32      109.60      4.02 o 
  -5   7  11       30.31       30.75      1.51 o 
  -4   7  11       16.14       18.27      1.69 o 
  -3   7  11       32.83       31.75      2.43 o 
  -2   7  11       28.53       27.35      2.26 o 
  -1   7  11      102.32      104.01      3.06 o 
   0   7  11        2.47        2.52      0.94 o 
   1   7  11        4.46        4.92      1.96 o 
 -11   8  11       18.47       18.98      1.10 o 
 -10   8  11        5.66        6.25      1.26 o 
  -9   8  11        6.50        5.64      0.82 o 
  -8   8  11        9.35       13.01      1.49 o 
  -7   8  11       27.83       27.99      2.72 o 
  -6   8  11        4.68        5.68      1.24 o 
  -5   8  11       17.25       18.33      1.25 o 
  -4   8  11        1.61        1.14      0.80 o 
  -3   8  11       18.68       17.43      1.98 o 
  -2   8  11       71.02       71.83      2.43 o 
  -1   8  11        9.15       11.03      1.18 o 
   0   8  11       17.65       19.22      1.33 o 
   1   8  11       22.44       25.59      1.73 o 
 -10   9  11       27.18       28.86      1.28 o 
  -9   9  11        3.92        4.22      1.20 o 
  -8   9  11       34.55       38.93      2.77 o 
  -7   9  11       42.56       44.40      3.40 o 
  -6   9  11       31.36       33.33      1.90 o 
  -5   9  11       31.94       34.27      1.63 o 
  -4   9  11        8.25        8.93      1.07 o 
  -3   9  11       12.21       13.93      1.22 o 
  -2   9  11       17.07       17.69      1.37 o 
  -1   9  11       19.39       21.37      1.44 o 
   0   9  11       15.78       17.82      1.37 o 
  -9  10  11        5.10        1.98      2.83 o 
  -8  10  11       13.19       14.29      2.79 o 
  -7  10  11        0.09       -1.00      1.10 o 
  -6  10  11        2.09        0.03      0.86 o 
  -5  10  11        2.73        2.58      1.19 o 
  -4  10  11        0.43        0.67      0.87 o 
  -3  10  11        0.04        0.09      0.88 o 
  -2  10  11        3.29        4.18      1.31 o 
  -1  10  11        2.88        2.96      1.00 o 
  -8  11  11       14.65       18.04      1.49 o 
  -7  11  11        2.36        1.04      0.95 o 
  -6  11  11        5.53        8.62      1.19 o 
  -5  11  11        3.93        2.03      0.74 o 
  -4  11  11        2.01        3.15      0.97 o 
  -3  11  11        0.31        0.65      1.37 o 
  -2  11  11       13.44       14.77      3.10 o 
 -12   0  12       11.52       14.49      1.84 o 
 -11   0  12       20.31       23.23      2.09 o 
 -10   0  12        0.60        0.21      0.98 o 
  -9   0  12        3.16        1.28      1.11 o 
  -8   0  12       44.13       39.77      2.38 o 
  -7   0  12        0.88        1.16      1.09 o 
  -6   0  12       79.52       82.61      3.65 o 
  -5   0  12        1.65        1.01      1.12 o 
  -4   0  12       21.95       23.08      2.01 o 
  -3   0  12        3.04        1.49      1.37 o 
  -2   0  12      122.15      122.54      5.02 o 
  -1   0  12       14.56       15.16      1.80 o 
   0   0  12       59.35       61.20      3.14 o 
   1   0  12        2.68        3.71      1.23 o 
 -12   1  12        8.27       10.44      1.25 o 
 -11   1  12        0.40       -1.06      1.06 o 
 -10   1  12        2.42        1.97      0.78 o 
  -9   1  12       24.14       20.92      1.29 o 
  -8   1  12       73.64       75.34      3.70 o 
  -7   1  12      150.18      145.21      3.91 o 
  -6   1  12       29.62       30.39      1.98 o 
  -5   1  12       82.51       84.78      2.62 o 
  -4   1  12        2.46        3.16      0.97 o 
  -3   1  12       83.87       87.39      2.79 o 
  -2   1  12       50.40       48.79      2.01 o 
  -1   1  12       64.79       60.66      2.18 o 
   0   1  12       19.98       19.37      1.29 o 
   1   1  12        6.90       10.74      1.65 o 
   2   1  12       28.43       36.49      2.42 o 
 -12   2  12        1.82        0.62      0.93 o 
 -11   2  12        3.35        2.88      0.93 o 
 -10   2  12        2.04        1.42      0.85 o 
  -9   2  12       35.47       36.31      2.38 o 
  -8   2  12       14.75       15.82      1.17 o 
  -7   2  12       42.97       44.13      1.78 o 
  -6   2  12       28.33       27.66      1.98 o 
  -5   2  12       67.36       67.17      2.25 o 
  -4   2  12       22.52       19.24      1.35 o 
  -3   2  12        0.63       -0.85      0.85 o 
  -2   2  12        5.88        5.17      1.07 o 
  -1   2  12        2.68        3.08      1.41 o 
   0   2  12        4.13        5.56      1.34 o 
   1   2  12        4.42        8.23      1.50 o 
 -12   3  12        7.74        7.68      0.98 o 
 -11   3  12       11.18       12.57      0.97 o 
 -10   3  12        0.33       -0.17      0.62 o 
  -9   3  12        4.13        3.86      0.85 o 
  -8   3  12        4.17        3.34      0.86 o 
  -7   3  12       83.60       83.33      2.59 o 
  -6   3  12       16.07       14.51      1.15 o 
  -5   3  12      108.55      110.72      3.16 o 
  -4   3  12        1.28       -0.16      0.87 o 
  -3   3  12       48.37       50.01      2.07 o 
  -2   3  12        1.08        2.64      1.39 o 
  -1   3  12        3.74        4.39      1.42 o 
   0   3  12        2.83        5.52      1.34 o 
   1   3  12       18.34       22.98      2.04 o 
 -12   4  12        3.66        4.40      0.83 o 
 -11   4  12        4.64        5.82      0.82 o 
 -10   4  12        1.33       -0.31      0.66 o 
  -9   4  12        2.57        2.69      0.64 o 
  -8   4  12        9.31        9.51      1.02 o 
  -7   4  12        5.10        6.61      0.94 o 
  -6   4  12       17.27       14.63      1.18 o 
  -5   4  12        5.18        3.93      0.90 o 
  -4   4  12       14.91       14.41      1.22 o 
  -3   4  12       31.83       34.68      2.57 o 
  -2   4  12       18.57       20.18      2.12 o 
  -1   4  12        3.58        4.85      1.45 o 
   0   4  12        0.14        1.87      1.28 o 
   1   4  12        1.08        2.01      0.90 o 
 -11   5  12        1.83        0.33      0.70 o 
 -10   5  12        4.35        2.86      1.00 o 
  -9   5  12        6.40        7.06      0.78 o 
  -8   5  12       16.14       15.50      0.96 o 
  -7   5  12        6.51        7.05      0.86 o 
  -6   5  12       35.17       35.02      1.61 o 
  -5   5  12        4.90        4.08      0.96 o 
  -4   5  12       73.42       77.25      3.76 o 
  -3   5  12        6.39        4.26      1.62 o 
  -2   5  12       36.78       38.03      2.59 o 
  -1   5  12        3.42        5.27      1.38 o 
   0   5  12        3.36        4.43      0.92 o 
   1   5  12        6.95       11.11      1.19 o 
 -11   6  12       10.29       14.36      1.58 o 
 -10   6  12        0.58        0.50      0.68 o 
  -9   6  12       18.69       24.00      1.16 o 
  -8   6  12       23.75       23.53      1.12 o 
  -7   6  12       24.89       27.22      1.15 o 
  -6   6  12       28.68       31.10      1.22 o 
  -5   6  12       38.29       36.46      2.68 o 
  -4   6  12       61.13       63.08      3.52 o 
  -3   6  12       49.90       50.09      2.93 o 
  -2   6  12       28.84       28.72      2.35 o 
  -1   6  12        1.26        1.70      1.34 o 
   0   6  12        5.91        7.33      1.72 o 
 -10   7  12        1.84       -0.37      0.66 o 
  -9   7  12        2.98        1.89      0.71 o 
  -8   7  12        7.21        7.87      1.46 o 
  -7   7  12        3.14        1.09      1.59 o 
  -6   7  12       10.35       11.25      2.39 o 
  -5   7  12        4.93        3.88      1.64 o 
  -4   7  12        1.24        1.16      1.29 o 
  -3   7  12       16.86       16.74      2.08 o 
  -2   7  12        5.04        3.00      1.52 o 
  -1   7  12       14.07       15.97      1.33 o 
   0   7  12        4.15        6.14      2.01 o 
 -10   8  12        2.49        2.19      0.84 o 
  -9   8  12        2.23        0.83      0.74 o 
  -8   8  12       15.13       14.64      1.34 o 
  -7   8  12       24.27       25.70      2.23 o 
  -6   8  12       37.57       42.50      1.84 o 
  -5   8  12       18.50       19.81      1.67 o 
  -4   8  12       33.87       34.20      2.59 o 
  -3   8  12        4.86        6.72      1.64 o 
  -2   8  12       23.59       29.86      3.36 o 
  -1   8  12       11.89       14.26      1.42 o 
  -9   9  12        6.30        7.24      1.84 o 
  -8   9  12       13.43       14.39      2.99 o 
  -7   9  12        7.86        9.07      3.08 o 
  -6   9  12        6.74        5.94      1.79 o 
  -5   9  12        2.19        2.04      0.95 o 
  -4   9  12        7.95        7.38      1.66 o 
  -3   9  12        2.10        2.80      1.00 o 
  -2   9  12        8.92       11.12      2.35 o 
  -7  10  12        0.44       -0.91      0.91 o 
  -6  10  12        3.89        3.49      1.18 o 
  -5  10  12        2.43        2.35      0.97 o 
  -4  10  12       10.57       14.87      3.15 o 
 -11   0  13       20.87       24.30      2.17 o 
 -10   0  13       17.05       17.95      1.86 o 
  -9   0  13       20.80       23.51      1.97 o 
  -8   0  13        4.86        3.50      1.27 o 
  -7   0  13       29.69       28.50      2.01 o 
  -6   0  13       27.73       23.45      1.92 o 
  -5   0  13        4.81        6.44      1.49 o 
  -4   0  13        4.00        1.26      1.40 o 
  -3   0  13        0.01       -1.28      1.28 o 
  -2   0  13        5.04        3.20      1.50 o 
  -1   0  13        0.02        2.40      1.33 o 
   0   0  13        0.96        6.82      1.46 o 
 -11   1  13        0.60       -0.18      0.82 o 
 -10   1  13       10.67       10.86      1.16 o 
  -9   1  13        3.79        2.85      0.87 o 
  -8   1  13        6.76        7.99      1.75 o 
  -7   1  13        5.73        5.90      0.98 o 
  -6   1  13        2.20        2.02      0.85 o 
  -5   1  13        0.64       -0.79      0.79 o 
  -4   1  13        0.94       -0.77      1.34 o 
  -3   1  13        3.00        0.71      1.34 o 
  -2   1  13        0.97        1.14      0.97 o 
  -1   1  13        1.17        1.55      0.92 o 
   0   1  13       12.35       17.91      1.84 o 
 -11   2  13        1.18        0.44      0.85 o 
 -10   2  13        6.75        8.65      1.08 o 
  -9   2  13        7.54        6.78      0.96 o 
  -8   2  13       25.15       20.32      1.32 o 
  -7   2  13       29.41       28.15      1.71 o 
  -6   2  13       28.19       27.18      1.50 o 
  -5   2  13        8.99        8.96      1.07 o 
  -4   2  13       18.84       18.04      2.46 o 
  -3   2  13       12.93       11.41      1.33 o 
  -2   2  13        1.01        0.37      1.22 o 
  -1   2  13        3.00        3.13      1.40 o 
   0   2  13       11.33       17.27      1.93 o 
 -11   3  13       10.60       14.17      1.39 o 
 -10   3  13       10.16       11.59      1.17 o 
  -9   3  13       12.12       13.04      1.59 o 
  -8   3  13        1.23        0.06      0.77 o 
  -7   3  13       18.14       16.73      1.18 o 
  -6   3  13        7.87        8.22      1.46 o 
  -5   3  13       27.82       27.03      1.58 o 
  -4   3  13        1.29       -0.92      0.98 o 
  -3   3  13       13.00       15.18      2.00 o 
  -2   3  13        3.37        2.74      1.46 o 
  -1   3  13        7.63       10.16      1.71 o 
 -11   4  13        8.92       11.05      3.07 o 
 -10   4  13        2.17        1.53      1.18 o 
  -9   4  13        1.69        0.77      1.09 o 
  -8   4  13        1.00       -0.79      0.79 o 
  -7   4  13       16.26       16.39      1.28 o 
  -6   4  13       15.76       15.92      1.29 o 
  -5   4  13       39.08       39.17      1.80 o 
  -4   4  13       26.22       28.80      2.55 o 
  -3   4  13       18.40       18.84      2.19 o 
  -2   4  13        2.31        3.29      1.44 o 
  -1   4  13        7.15        7.31      1.65 o 
 -10   5  13        5.61        6.01      0.81 o 
  -9   5  13        3.30        4.04      0.95 o 
  -8   5  13       27.50       27.73      1.48 o 
  -7   5  13       22.00       20.78      1.43 o 
  -6   5  13       33.01       35.55      1.74 o 
  -5   5  13        0.54        0.50      1.63 o 
  -4   5  13       13.35       13.99      2.14 o 
  -3   5  13       22.82       23.86      2.35 o 
  -2   5  13        0.12       -0.24      1.36 o 
  -1   5  13        5.40        8.10      1.66 o 
 -10   6  13        3.26        2.49      0.79 o 
  -9   6  13       24.16       28.90      1.26 o 
  -8   6  13       17.54       16.30      1.03 o 
  -7   6  13       19.34       18.88      2.17 o 
  -6   6  13       15.54       16.92      2.19 o 
  -5   6  13       38.76       41.14      2.97 o 
  -4   6  13       81.80       85.84      4.24 o 
  -3   6  13       40.79       44.00      2.81 o 
  -2   6  13       13.71       14.61      2.03 o 
  -9   7  13        4.64        5.30      0.84 o 
  -8   7  13        8.96        8.13      1.13 o 
  -7   7  13        7.36        5.43      1.08 o 
  -6   7  13        2.24        2.37      1.78 o 
  -5   7  13        5.36        4.95      1.87 o 
  -4   7  13       16.19       16.93      2.00 o 
  -3   7  13       36.19       36.84      2.69 o 
  -8   8  13       20.27       22.13      1.77 o 
  -7   8  13        7.02        7.56      2.29 o 
  -6   8  13        7.82        6.43      2.00 o 
  -5   8  13        2.44        0.29      1.49 o 
  -4   8  13        8.33        8.31      1.84 o 
 -10   0  14        0.90        0.52      1.13 o 
  -9   0  14       20.39       17.47      1.86 o 
  -8   0  14       19.20       18.24      1.88 o 
  -7   0  14        3.89        1.47      1.22 o 
  -6   0  14        3.26        3.11      1.42 o 
  -5   0  14        1.52       -1.12      1.32 o 
  -4   0  14        0.40       -0.81      1.42 o 
  -3   0  14        0.24       -1.41      1.41 o 
 -10   1  14        6.36        6.89      1.12 o 
  -9   1  14        1.55        1.66      1.48 o 
  -8   1  14        0.32       -0.44      1.10 o 
  -7   1  14        5.25        4.34      0.96 o 
  -6   1  14        1.87        0.45      0.91 o 
  -5   1  14        6.19        5.53      1.16 o 
  -4   1  14        0.96       -1.00      1.00 o 
  -3   1  14        3.46        2.47      1.09 o 
 -10   2  14       10.69       10.58      1.21 o 
  -9   2  14        9.52       10.84      1.22 o 
  -8   2  14        1.42       -0.13      1.42 o 
  -7   2  14        6.78        5.30      1.08 o 
  -6   2  14        0.69       -1.00      1.00 o 
  -5   2  14        0.99       -0.88      0.88 o 
  -4   2  14        1.31       -0.12      1.69 o 
  -3   2  14        0.06       -0.81      1.40 o 
  -9   3  14       11.92       13.86      1.24 o 
  -8   3  14        2.10        2.43      0.93 o 
  -7   3  14       25.92       26.44      1.59 o 
  -6   3  14       15.05       14.88      1.35 o 
  -5   3  14       24.33       24.85      1.65 o 
  -4   3  14        0.53       -0.04      1.60 o 
  -3   3  14        1.78        1.96      1.52 o 
  -9   4  14        0.65        0.86      1.65 o 
  -8   4  14       12.63       13.59      2.03 o 
  -7   4  14        4.76        5.88      1.07 o 
  -6   4  14        9.39        9.97      1.83 o 
  -5   4  14       33.06       31.42      2.71 o 
  -4   4  14       21.67       25.60      2.47 o 
  -8   5  14       14.77       14.41      1.36 o 
  -7   5  14        2.43       -0.57      1.55 o 
  -6   5  14       22.69       19.89      2.40 o 
  -5   5  14        7.47        5.76      1.91 o 
  -4   5  14        3.45        3.15      1.75 o 
                                                 
